# Supplementary material for: Genome-wide DNA methylome analysis reveals epigenetically dysregulated non-coding RNAs in human breast cancer
Source: Sci Rep. 2015 Mar 5;5:8790. doi: 10.1038/srep08790 (PMC4350105; doi:10.1038/srep08790)
Supplement: Supplementary Information — Table S1 [file srep08790-s2.xls]

## Sheet: Hypermethylated lncRNA promoter
chromosome	promoter_start	promoter_end	strand	aberrant patterns	Ensemble ID	subtype	symbols
12	56403715	56407715	-	1	ENSG00000257499	3prime_overlapping_ncrna	RP11-571M6.8
16	670417	674417	+	1	ENSG00000260964	3prime_overlapping_ncrna	LA16c-313D11.11
16	669672	673672	+	1	ENSG00000261004	3prime_overlapping_ncrna	LA16c-313D11.10
11	2116307	2120307	+	1	ENSG00000099869	antisense	IGF2-AS
8	60192153	60196153	+	1	ENSG00000167912	antisense	RP11-25K19.1
1	2972861	2976861	-	1	ENSG00000177133	antisense	LINC00982
19	1903585	1907585	-	1	ENSG00000180846	antisense	CSNK1G2-AS1
8	144848312	144852312	+	1	ENSG00000181097	antisense	RP11-429J17.2
11	32411640	32415640	+	1	ENSG00000183242	antisense	WT1-AS
4	1231088	1235088	+	1	ENSG00000196810	antisense	CTBP1-AS2
6	105688876	105692876	+	1	ENSG00000203808	antisense	BVES-AS1
8	145174018	145178018	+	1	ENSG00000204791	antisense	CTD-3065J16.6
1	1102798	1106798	-	1	ENSG00000205231	antisense	TTLL10-AS1
8	144941078	144945078	+	1	ENSG00000214733	antisense	RP11-429J17.8
2	218549675	218553675	+	1	ENSG00000223923	antisense	AC010136.2
1	32443002	32447002	-	1	ENSG00000224066	antisense	RP4-622L5.7
1	75369331	75373331	-	1	ENSG00000224127	antisense	RP11-510C10.2
1	75368849	75372849	-	1	ENSG00000224149	antisense	RP11-510C10.3
2	176759932	176763932	-	1	ENSG00000224189	antisense	HOXD-AS1
4	77940141	77944141	-	1	ENSG00000224218	antisense	RP11-359D14.3
21	36993734	36997734	-	1	ENSG00000224269	antisense	AP000697.6
22	22237251	22241251	+	1	ENSG00000224277	antisense	AP000345.2
X	48250170	48254170	-	1	ENSG00000224292	antisense	AF196972.9
2	232952628	232956628	-	1	ENSG00000224516	antisense	AC068134.8
X	136472212	136476212	-	1	ENSG00000224765	antisense	RP1-137H15.2
9	70160588	70164588	-	1	ENSG00000224958	antisense	PGM5-AS1
1	110552132	110556132	-	1	ENSG00000224965	antisense	KCNC4-AS1
7	1033187	1037187	+	1	ENSG00000225146	antisense	AC073957.15
20	21324456	21328456	+	1	ENSG00000225280	antisense	RP11-227D2.3
10	11974705	11978705	-	1	ENSG00000225778	antisense	PROSER2-AS1
1	27866566	27870566	+	1	ENSG00000225886	antisense	RP11-288L9.4
10	118989424	118993424	-	1	ENSG00000225936	antisense	RP11-501J20.5
20	9441645	9445645	-	1	ENSG00000225988	antisense	RP5-1119D9.4
20	30081039	30085039	-	1	ENSG00000226239	antisense	RP1-310O13.7
1	47462056	47466056	+	1	ENSG00000226252	antisense	RP1-18D14.7
7	1085025	1089025	+	1	ENSG00000226291	antisense	AC091729.8
20	60312776	60316776	-	1	ENSG00000226332	antisense	RP11-157P1.4
9	106727655	106731655	+	1	ENSG00000226334	antisense	RP11-217B7.2
10	94808173	94812173	-	1	ENSG00000226425	antisense	RP11-348J12.2
3	193715314	193719314	+	1	ENSG00000226709	antisense	FGF12-AS3
22	49329710	49333710	+	1	ENSG00000226738	antisense	CTA-384D8.31
10	102887458	102891458	-	1	ENSG00000226740	antisense	RP11-31L23.3
6	19945290	19949290	-	1	ENSG00000226786	antisense	RP1-167F1.2
22	19713646	19717646	+	1	ENSG00000226872	antisense	AC002472.11
16	1614162	1618162	-	1	ENSG00000226890	antisense	LA16c-395F10.1
1	28157291	28161291	-	1	ENSG00000227050	antisense	RP11-460I13.2
7	154993739	154997739	+	1	ENSG00000227365	antisense	AC008060.5
21	46339872	46343872	-	1	ENSG00000227438	antisense	AP001471.1
21	33363280	33367280	-	1	ENSG00000227757	antisense	AP000282.2
3	48674213	48678213	+	1	ENSG00000228350	antisense	RP11-148G20.1
2	124497220	124501220	-	1	ENSG00000228400	antisense	AC079154.1
X	130017801	130021801	-	1	ENSG00000228659	antisense	RP1-23K20.2
20	60359461	60363461	+	1	ENSG00000228812	antisense	RP11-157P1.5
10	17309990	17313990	-	1	ENSG00000229124	antisense	VIM-AS1
7	129566807	129570807	+	1	ENSG00000229196	antisense	RP11-775D22.2
20	61844486	61848486	+	1	ENSG00000229299	antisense	RP4-583P15.10
21	44697595	44701595	-	1	ENSG00000229356	antisense	LRRC3-AS1
10	119292569	119296569	-	1	ENSG00000229847	antisense	EMX2OS
9	34653662	34657662	+	1	ENSG00000230074	antisense	RP11-195F19.9
3	9962088	9966088	+	1	ENSG00000230082	antisense	PRRT3-AS1
1	147664687	147668687	+	1	ENSG00000230186	antisense	RP5-998N21.7
7	121728948	121732948	+	1	ENSG00000230316	antisense	FEZF1-AS1
2	25278686	25282686	+	1	ENSG00000230452	antisense	AC012457.2
1	212225596	212229596	-	1	ENSG00000230461	antisense	PROX1-AS1
10	28071721	28075721	+	1	ENSG00000230500	antisense	RP11-360I20.2
22	19684175	19688175	+	1	ENSG00000230513	antisense	THAP7-AS1
1	63560700	63564700	-	1	ENSG00000230798	antisense	RP4-792G4.2
4	38340899	38344899	-	1	ENSG00000231160	antisense	RP11-617D20.1
20	61907873	61911873	+	1	ENSG00000231208	antisense	RP4-583P15.11
6	74134148	74138148	+	1	ENSG00000231332	antisense	OOEP-AS1
5	131373040	131377040	+	1	ENSG00000231585	antisense	AC034228.2
1	6427653	6431653	-	1	ENSG00000231868	antisense	RP1-202O8.2
7	39614414	39618414	-	1	ENSG00000231951	antisense	AC004837.4
8	145629410	145633410	+	1	ENSG00000232600	antisense	AC084125.4
2	24249378	24253378	-	1	ENSG00000232642	antisense	AC008073.7
20	23284753	23288753	-	1	ENSG00000232645	antisense	RP3-322G13.5
7	19116622	19120622	+	1	ENSG00000232821	antisense	AC003986.6
2	38154295	38158295	+	1	ENSG00000232973	antisense	CYP1B1-AS1
17	43979991	43983991	+	1	ENSG00000233101	antisense	HOXB-AS3
17	40672884	40676884	-	1	ENSG00000233175	antisense	CTD-2020K17.3
17	7426114	7430114	-	1	ENSG00000233223	antisense	AC113189.5
1	222868545	222872545	-	1	ENSG00000233384	antisense	RP11-100E13.1
7	27099791	27103791	+	1	ENSG00000233429	antisense	HOTAIRM1
2	236738829	236742829	+	1	ENSG00000233611	antisense	AC079135.1
2	104834073	104838073	-	1	ENSG00000233639	antisense	AC018730.1
10	25503211	25507211	-	1	ENSG00000233642	antisense	GPR158-AS1
22	36797893	36801893	-	1	ENSG00000233739	antisense	RP5-1039K5.13
X	23708994	23712994	-	1	ENSG00000233785	antisense	RP13-314C10.5
X	90574654	90578654	-	1	ENSG00000234161	antisense	PABPC5-AS1
13	77389825	77393825	+	1	ENSG00000234377	antisense	RNF219-AS1
1	120706132	120710132	+	1	ENSG00000234998	antisense	RP11-439A17.10
2	219532869	219536869	-	1	ENSG00000235024	antisense	AC097468.7
2	115633390	115637390	-	1	ENSG00000235026	antisense	AC066593.1
7	156489762	156493762	+	1	ENSG00000235029	antisense	RP5-1121A15.4
6	39973825	39977825	-	1	ENSG00000235033	antisense	RP11-61I13.3
6	10987999	10991999	+	1	ENSG00000235051	antisense	RP11-637O19.2
X	128917185	128921185	-	1	ENSG00000235189	antisense	RP4-537K23.4
2	242311781	242315781	-	1	ENSG00000235351	antisense	AC114730.11
16	30451574	30455574	+	1	ENSG00000235560	antisense	AC002310.12
20	56857353	56861353	-	1	ENSG00000235590	antisense	GNAS-AS1
1	245867674	245871674	+	1	ENSG00000235749	antisense	RP11-634B7.4
2	171380793	171384793	-	1	ENSG00000235934	antisense	AC007405.8
22	29646295	29650295	+	1	ENSG00000235989	antisense	MORC2-AS1
9	131518735	131522735	-	1	ENSG00000236024	antisense	RP11-483H20.6
9	2034023	2038023	-	1	ENSG00000236199	antisense	RP11-264I13.2
2	45020516	45024516	-	1	ENSG00000236502	antisense	SIX3-AS1
9	125809496	125813496	-	1	ENSG00000236668	antisense	RP11-85O21.2
1	245868779	245872779	-	1	ENSG00000236817	antisense	RP11-978I15.10
20	62156600	62160600	+	1	ENSG00000237371	antisense	RP13-152O15.5
2	176708072	176712072	-	1	ENSG00000237380	antisense	HOXD-AS2
1	47670900	47674900	-	1	ENSG00000237424	antisense	FOXD2-AS1
8	675651	679651	+	1	ENSG00000237647	antisense	ERICH1-AS1
1	148794824	148798824	-	1	ENSG00000237781	antisense	RP11-54A4.2
7	92301733	92305733	+	1	ENSG00000237819	antisense	AC002454.1
11	2845839	2849839	+	1	ENSG00000237941	antisense	KCNQ1DN
2	104848386	104852386	-	1	ENSG00000239587	antisense	AC018730.4
3	129275343	129279343	+	1	ENSG00000239608	antisense	RUVBL1-AS1
1	35813917	35817917	-	1	ENSG00000239636	antisense	RP4-728D4.2
3	73753409	73757409	+	1	ENSG00000239677	antisense	PDZRN3-AS1
7	287263	291263	-	1	ENSG00000240093	antisense	AC093627.12
7	149698612	149702612	-	1	ENSG00000240449	antisense	RP4-584D14.5
7	27188662	27192662	+	1	ENSG00000240990	antisense	HOXA11-AS
3	150855497	150859497	+	1	ENSG00000241313	antisense	WWTR1-AS1
3	144162486	144166486	+	1	ENSG00000241570	antisense	RP11-372E1.6
7	98446724	98450724	+	1	ENSG00000242687	antisense	AC004893.11
8	142469856	142473856	-	1	ENSG00000244998	antisense	CTD-3064M3.4
4	57668685	57672685	+	1	ENSG00000245067	antisense	RP11-12A1.1
5	88005792	88009792	+	1	ENSG00000245864	antisense	CTC-467M3.1
8	70906900	70910900	+	1	ENSG00000246528	antisense	RP11-159H10.3
17	69719076	69723076	-	1	ENSG00000246731	antisense	CTD-2514K5.2
13	27391541	27395541	-	1	ENSG00000247381	antisense	PDX1-AS1
4	705823	709823	-	1	ENSG00000248416	antisense	RP11-1191J2.4
14	56347654	56351654	+	1	ENSG00000248550	antisense	OTX2-AS1
4	81328347	81332347	-	1	ENSG00000248719	antisense	RP11-377G16.2
8	10622234	10626234	+	1	ENSG00000248896	antisense	CTD-2135J3.3
5	1935080	1939080	+	1	ENSG00000249116	antisense	CTD-2194D22.3
5	1938446	1942446	+	1	ENSG00000249326	antisense	CTD-2194D22.4
11	124132235	124136235	+	1	ENSG00000250073	antisense	RP11-677M14.3
5	575820	579820	+	1	ENSG00000250385	antisense	RP11-310P5.2
11	847795	851795	-	1	ENSG00000250397	antisense	RP11-1391J7.1
4	41443067	41447067	+	1	ENSG00000250467	antisense	RP11-227F19.1
4	156347629	156351629	-	1	ENSG00000250538	antisense	RP11-92A5.2
5	5191167	5195167	-	1	ENSG00000250579	antisense	CTD-2297D10.2
17	44427853	44431853	-	1	ENSG00000250838	antisense	RP11-501C14.5
5	180553102	180557102	+	1	ENSG00000250900	antisense	CTC-338M12.6
5	43052288	43056288	+	1	ENSG00000251131	antisense	CTD-2035E11.3
4	40951501	40955501	-	1	ENSG00000251173	antisense	UCHL1-AS1
17	44444086	44448086	-	1	ENSG00000251461	antisense	RP11-501C14.6
8	142330573	142334573	-	1	ENSG00000253307	antisense	RP11-10J21.4
17	42853891	42857891	-	1	ENSG00000253347	antisense	CTD-2026D20.2
19	2875805	2879805	-	1	ENSG00000253392	antisense	AC006277.2
7	27251373	27255373	-	1	ENSG00000253405	antisense	EVX1-AS
8	23618599	23622599	+	1	ENSG00000253471	antisense	RP11-175E9.1
8	24823490	24827491	-	1	ENSG00000253535	antisense	RP11-624C23.1
7	27111921	27115921	+	1	ENSG00000253552	antisense	HOXA-AS2
8	65441669	65445669	-	1	ENSG00000253554	antisense	RP11-32K4.1
14	36056234	36060234	+	1	ENSG00000253563	antisense	NKX2-1-AS1
8	38947687	38951687	-	1	ENSG00000253645	antisense	CTD-2544N14.3
8	77756068	77760068	-	1	ENSG00000253661	antisense	ZFHX4-AS1
8	144433235	144437235	-	1	ENSG00000253716	antisense	RP13-582O9.5
11	8980285	8984285	+	1	ENSG00000253973	antisense	RP11-467K18.2
8	65654999	65658999	-	1	ENSG00000254102	antisense	RP11-21C4.1
8	57518920	57522920	+	1	ENSG00000254254	antisense	RP11-17A4.2
7	27134121	27138121	+	1	ENSG00000254369	antisense	HOXA-AS3
11	65834900	65838900	+	1	ENSG00000254458	antisense	RP11-867G23.13
8	144701042	144705042	-	1	ENSG00000254859	antisense	RP11-661A12.5
11	124537715	124541715	-	1	ENSG00000254880	antisense	RP11-687M24.5
11	451899	455899	-	1	ENSG00000255237	antisense	RP13-317D12.3
17	32366073	32370073	-	1	ENSG00000255509	antisense	RP11-445F12.1
11	35395180	35399180	+	1	ENSG00000255542	antisense	RP4-683L5.1
12	131414509	131418509	+	1	ENSG00000255916	antisense	RP13-895J2.7
12	4252492	4256492	-	1	ENSG00000255920	antisense	RP11-264F23.4
11	66957446	66961446	-	1	ENSG00000255949	antisense	AP003419.16
12	4253611	4257611	-	1	ENSG00000256164	antisense	RP11-264F23.3
11	63641258	63645258	-	1	ENSG00000256341	antisense	RP11-21A7A.3
15	27752486	27756486	+	1	ENSG00000256802	antisense	RP11-680F8.1
11	60373130	60377130	-	1	ENSG00000256813	antisense	RP11-804A23.4
11	62068047	62072047	+	1	ENSG00000257058	antisense	RP11-864I4.4
14	28302234	28306234	-	1	ENSG00000257126	antisense	RP11-966I7.1
12	48634175	48638175	-	1	ENSG00000257378	antisense	RP11-469H8.8
12	51279518	51283518	+	1	ENSG00000257495	antisense	RP11-641A6.2
1	219118105	219122105	-	1	ENSG00000257551	antisense	HLA-AS1
10	101278924	101282924	-	1	ENSG00000257582	antisense	RP11-129J12.2
12	48640974	48644974	-	1	ENSG00000257588	antisense	RP11-469H8.6
7	1063423	1067423	-	1	ENSG00000257607	antisense	RP11-449P15.1
2	74581230	74585230	+	1	ENSG00000257702	antisense	LBX2-AS1
12	94912430	94916430	+	1	ENSG00000257878	antisense	RP11-256L6.3
12	47676417	47680417	+	1	ENSG00000257913	antisense	RP11-386G11.5
20	21438085	21442085	+	1	ENSG00000258197	antisense	NKX2-2-AS1
14	72780440	72784440	-	1	ENSG00000258376	antisense	RP4-647C14.2
14	36195757	36199757	-	1	ENSG00000258661	antisense	RP11-964E11.2
14	60049590	60053590	+	1	ENSG00000258670	antisense	RP11-1042B17.3
2	74578002	74582002	-	1	ENSG00000258821	antisense	AC005041.17
14	64074839	64078839	-	1	ENSG00000259116	antisense	RP11-973N13.4
15	38447133	38451133	-	1	ENSG00000259368	antisense	RP11-64K12.4
15	35176832	35180832	+	1	ENSG00000259460	antisense	RP11-128A17.1
15	81111576	81115576	+	1	ENSG00000259462	antisense	RP11-752G15.3
15	74419459	74423459	-	1	ENSG00000259514	antisense	RP11-685G9.2
15	98914405	98918405	+	1	ENSG00000259540	antisense	RP11-526I2.1
17	33177319	33181319	+	1	ENSG00000259549	antisense	RP11-115K3.1
5	50712923	50716923	-	1	ENSG00000259663	antisense	CTD-2314G24.2
11	68677954	68681954	+	1	ENSG00000259799	antisense	RP11-554A11.9
16	87288410	87292410	+	1	ENSG00000259813	antisense	RP5-1142A6.5
16	87472947	87476947	+	1	ENSG00000259881	antisense	RP11-830F9.5
1	13710302	13714302	+	1	ENSG00000259961	antisense	RP4-597A16.2
16	1439762	1443762	+	1	ENSG00000260051	antisense	LA16c-390E6.4
16	1145975	1149975	-	1	ENSG00000260403	antisense	RP11-616M22.1
16	1349407	1353407	-	1	ENSG00000260425	antisense	LA16c-316G12.2
16	909034	913034	+	1	ENSG00000260439	antisense	LA16c-366D3.1
16	65170120	65174120	-	1	ENSG00000260650	antisense	RP11-403P17.2
16	76022780	76026780	+	1	ENSG00000260701	antisense	RP11-449J10.1
16	31405314	31409314	-	1	ENSG00000260740	antisense	AC026471.6
13	75106131	75110131	-	1	ENSG00000261105	antisense	RP11-173B14.5
16	30982317	30986317	+	1	ENSG00000261124	antisense	AC135050.5
16	2100337	2104337	+	1	ENSG00000261240	antisense	RP11-304L19.4
16	88303765	88307765	+	1	ENSG00000261373	antisense	VPS9D1-AS1
15	87677288	87681288	+	1	ENSG00000261441	antisense	RP11-217B1.2
8	42127438	42131438	-	1	ENSG00000261449	antisense	RP11-589C21.5
16	34114122	34118122	-	1	ENSG00000261566	antisense	CTD-2144E22.6
16	23628812	23632812	+	1	ENSG00000261583	antisense	CTD-2385L22.1
16	1433345	1437345	+	1	ENSG00000261641	antisense	LA16c-390E6.5
16	541848	545848	-	1	ENSG00000261691	antisense	LA16c-366D1.3
6	1328300	1332300	-	1	ENSG00000261730	antisense	RP4-668J24.2
1	40025235	40029235	+	1	ENSG00000261798	antisense	RP1-118J21.25
15	72005642	72009642	-	1	ENSG00000261801	antisense	LOXL1-AS1
17	46271986	46275986	-	1	ENSG00000261976	antisense	RP11-506D12.5
17	75610288	75614288	+	1	ENSG00000261978	antisense	CTD-2529O21.2
17	78137576	78141576	-	1	ENSG00000262147	antisense	RP13-638C3.3
17	76528428	76532428	-	1	ENSG00000262313	antisense	CTD-2561B21.4
17	77416886	77420886	+	1	ENSG00000262413	antisense	RP11-498C9.3
17	76548108	76552108	-	1	ENSG00000262662	antisense	CTD-2561B21.3
16	3176213	3180213	+	1	ENSG00000262668	antisense	AJ003147.9
17	75386992	75390992	+	1	ENSG00000262768	antisense	RP11-353N14.1
17	76586525	76590525	-	1	ENSG00000263218	antisense	CTD-2561B21.7
17	77041558	77045558	-	1	ENSG00000263271	antisense	RP11-1055B8.8
18	18008621	18012621	-	1	ENSG00000264012	antisense	RP11-627G18.2
17	77472067	77476068	+	1	ENSG00000264769	antisense	RP11-498C9.12
8	145706758	145710758	+	1	ENSG00000265393	antisense	CTD-2517M22.17
18	895681	899681	-	1	ENSG00000265671	antisense	RP11-672L10.3
17	43491030	43495030	-	1	ENSG00000266341	antisense	RP5-890E16.4
19	566159	570159	-	1	ENSG00000266939	antisense	AC005559.2
17	37958292	37962292	-	1	ENSG00000266962	antisense	RP11-400F19.6
19	10254784	10258784	-	1	ENSG00000266978	antisense	CTD-2369P2.5
19	951756	955756	-	1	ENSG00000266990	antisense	AC004528.4
19	1764248	1768248	+	1	ENSG00000267007	antisense	CTB-31O20.3
19	4396301	4400301	+	1	ENSG00000267030	antisense	CTB-50L17.7
17	38083507	38087507	+	1	ENSG00000267042	antisense	CTD-3193K9.4
19	2807714	2811714	-	1	ENSG00000267063	antisense	AC006130.3
19	11173304	11177304	+	1	ENSG00000267082	antisense	CTC-510F12.2
19	43566002	43570002	+	1	ENSG00000267090	antisense	AC005789.9
19	2164564	2168564	-	1	ENSG00000267122	antisense	AC004490.1
19	254573	258573	+	1	ENSG00000267124	antisense	CTD-3113P16.5
19	1801398	1805398	+	1	ENSG00000267125	antisense	CTB-31O20.6
17	71646232	71650232	+	1	ENSG00000267128	antisense	RNF157-AS1
17	56830386	56834386	-	1	ENSG00000267131	antisense	RP11-332H18.5
19	3068302	3072302	-	1	ENSG00000267139	antisense	AC005262.3
19	1809249	1813249	+	1	ENSG00000267141	antisense	CTB-31O20.8
19	877817	881817	-	1	ENSG00000267159	antisense	AC005391.2
19	3702838	3706838	+	1	ENSG00000267205	antisense	AC005954.4
17	56841698	56845698	-	1	ENSG00000267280	antisense	RP11-332H18.4
19	1938400	1942400	+	1	ENSG00000267283	antisense	AC005306.3
19	43776826	43780826	+	1	ENSG00000267291	antisense	CTB-186G2.1
19	3621580	3625580	+	1	ENSG00000267304	antisense	AC004637.1
19	2304778	2308778	-	1	ENSG00000267331	antisense	AC005258.3
17	65675138	65679138	-	1	ENSG00000267365	antisense	KCNJ2-AS1
19	12984325	12988325	-	1	ENSG00000267417	antisense	CTC-239J10.1
19	12795525	12799525	+	1	ENSG00000267424	antisense	CTD-2265O21.3
19	3493197	3497197	+	1	ENSG00000267436	antisense	AC005786.7
19	60360119	60364119	+	1	ENSG00000267577	antisense	CTD-2587H24.5
17	74361155	74365155	+	1	ENSG00000267601	antisense	RP11-323N12.5
19	10258695	10262695	-	1	ENSG00000267607	antisense	CTD-2369P2.8
19	3071126	3075126	-	1	ENSG00000267688	antisense	AC005262.2
19	1433535	1437535	+	1	ENSG00000267715	antisense	CTB-25B13.6
18	30054927	30058927	+	1	ENSG00000267746	antisense	RP11-379L18.1
19	1326519	1330519	-	1	ENSG00000267755	antisense	AC004623.2
19	55503608	55507608	-	1	ENSG00000267815	antisense	CTB-191K22.5
19	55053583	55057583	-	1	ENSG00000267896	antisense	AC018766.4
19	56533761	56537761	+	1	ENSG00000267905	antisense	CTD-2616J11.16
19	4312786	4316786	+	1	ENSG00000267980	antisense	AC007292.6
19	57081090	57085090	+	1	ENSG00000268095	antisense	CTC-429C10.2
19	7882403	7886403	-	1	ENSG00000268149	antisense	CTD-3193O13.13
19	6443331	6447331	+	1	ENSG00000268191	antisense	CTD-2396E7.10
19	6443331	6447331	+	1	ENSG00000268203	antisense	CTD-2396E7.9
6	160346686	160350686	-	1	ENSG00000268257	antisense	AIRN
19	55986653	55990653	-	1	ENSG00000268375	antisense	CTD-2568A17.8
19	47274099	47278099	-	1	ENSG00000268525	antisense	CTB-59C6.3
19	54883642	54887642	-	1	ENSG00000268677	antisense	CTB-33G10.6
19	54581150	54585150	-	1	ENSG00000268686	antisense	AC010524.2
2	220118624	220122624	-	1	ENSG00000268896	antisense	RP11-256I23.1
19	7894886	7898886	+	1	ENSG00000269139	antisense	CTD-3193O13.8
19	17490374	17494374	-	1	ENSG00000269161	antisense	CTD-3131K8.3
19	55052358	55056358	-	1	ENSG00000269352	antisense	AC018766.5
19	7489346	7493346	-	1	ENSG00000269371	antisense	CTD-2207O23.11
19	17177819	17181819	-	1	ENSG00000269480	antisense	CTD-3032J10.3
19	6700478	6704478	-	1	ENSG00000269680	antisense	CTD-3128G10.6
11	2675800	2679800	-	1	ENSG00000269821	antisense	KCNQ1OT1
1	226528390	226532390	-	1	ENSG00000269934	antisense	RP5-1139B12.3
1	226646614	226650614	+	1	ENSG00000270094	antisense	RP11-245P10.8
10	126124272	126128272	+	1	ENSG00000271434	antisense	RP13-238F13.3
13	78066265	78070265	+	1	ENSG00000271776	antisense	RP11-52L5.6
5	726941	730941	+	1	ENSG00000271781	antisense	CTD-2589H19.6
3	50375769	50379769	+	1	ENSG00000271858	antisense	XXcos-LUCA11.4
1	151871497	151875497	-	1	ENSG00000272030	antisense	RP1-178F15.4
X	82648878	82652878	-	1	ENSG00000272066	antisense	RP3-326L13.2
1	10619885	10623885	+	1	ENSG00000272078	antisense	RP4-734G22.3
5	140459978	140463978	-	1	ENSG00000272154	antisense	AC005754.7
8	24868052	24872052	+	1	ENSG00000272157	antisense	CTD-2168K21.2
8	144442166	144446166	-	1	ENSG00000272172	antisense	RP13-582O9.7
17	32372868	32376868	-	1	ENSG00000272191	antisense	RP11-445F12.2
19	572519	576519	+	1	ENSG00000272448	antisense	LLNLR-299G3.1
8	54949762	54953762	-	1	ENSG00000272457	antisense	RP11-1070A24.2
19	10192870	10196870	-	1	ENSG00000175898	lincRNA	CTD-2369P2.2
11	63290689	63294689	-	1	ENSG00000188070	lincRNA	C11orf95
21	43688909	43692909	+	1	ENSG00000188660	lincRNA	LINC00319
12	125774769	125778769	+	1	ENSG00000189238	lincRNA	LINC00943
10	8133453	8137453	-	1	ENSG00000197308	lincRNA	GATA3-AS1
19	54533677	54537677	-	1	ENSG00000197813	lincRNA	CTC-301O7.4
6	105493095	105497095	-	1	ENSG00000203809	lincRNA	LINC00577
14	85064085	85068085	-	1	ENSG00000205562	lincRNA	RP11-497E19.1
X	70852860	70856860	-	1	ENSG00000215115	lincRNA	CXorf49
1	147937621	147941621	+	1	ENSG00000223759	lincRNA	RP11-353N4.4
21	45535628	45539628	+	1	ENSG00000223768	lincRNA	LINC00205
7	524554	528554	+	1	ENSG00000223855	lincRNA	AC147651.3
1	63553490	63557490	-	1	ENSG00000224209	lincRNA	LINC00466
10	43137119	43141119	+	1	ENSG00000224265	lincRNA	RP11-168L22.2
1	38283573	38287573	+	1	ENSG00000224592	lincRNA	RP5-884C9.2
1	203689680	203693680	+	1	ENSG00000224717	lincRNA	RP11-576D8.4
1	46685963	46689963	-	1	ENSG00000224863	lincRNA	RP5-1109J22.2
20	21032999	21036999	-	1	ENSG00000225127	lincRNA	LINC00237
9	8846130	8850130	+	1	ENSG00000225706	lincRNA	RP11-75C9.1
7	35263865	35267865	-	1	ENSG00000226063	lincRNA	AC009531.2
17	76621096	76625096	-	1	ENSG00000226137	lincRNA	BAIAP2-AS1
1	119343538	119347538	-	1	ENSG00000226172	lincRNA	RP4-712E4.1
2	176748691	176752691	+	1	ENSG00000226363	lincRNA	AC009336.24
7	23210157	23214157	+	1	ENSG00000226816	lincRNA	AC005082.12
1	120838137	120842137	+	1	ENSG00000227082	lincRNA	AL592494.5
1	120704682	120708682	-	1	ENSG00000227193	lincRNA	RP11-439A17.4
14	105135591	105139591	-	1	ENSG00000227468	lincRNA	AL928742.12
2	167855927	167859927	+	1	ENSG00000228222	lincRNA	AC074363.1
6	26628055	26632055	+	1	ENSG00000228223	lincRNA	HCG11
7	28961808	28965808	+	1	ENSG00000228421	lincRNA	AC005013.5
6	100546541	100550541	+	1	ENSG00000229315	lincRNA	RP11-14I4.3
13	111807197	111811197	-	1	ENSG00000229520	lincRNA	LINC00404
11	64415497	64419497	-	1	ENSG00000229719	lincRNA	MIR194-2
7	156428176	156432176	+	1	ENSG00000230033	lincRNA	RP5-1121A15.3
2	107807779	107811779	-	1	ENSG00000230651	lincRNA	AC096655.2
2	45092311	45096311	-	1	ENSG00000231156	lincRNA	AC093702.1
7	1624816	1628816	+	1	ENSG00000231476	lincRNA	AC074389.5
9	101754	105754	-	1	ENSG00000231808	lincRNA	RP11-143M1.4
X	122920872	122924872	-	1	ENSG00000232412	lincRNA	RP1-315G1.3
10	8131510	8135510	+	1	ENSG00000232638	lincRNA	RP11-379F12.4
20	29535242	29539242	+	1	ENSG00000233354	lincRNA	LINC00028
1	16732731	16736731	-	1	ENSG00000233421	lincRNA	U1
9	128316517	128320517	+	1	ENSG00000233721	lincRNA	RP11-205K6.1
X	33652546	33656546	+	1	ENSG00000233928	lincRNA	RP11-305F18.1
2	114451616	114455616	+	1	ENSG00000234199	lincRNA	AC010982.1
10	118916560	118920560	-	1	ENSG00000234474	lincRNA	RP11-501J20.2
10	134446259	134450259	-	1	ENSG00000234531	lincRNA	RP11-288G11.3
1	9162850	9166850	+	1	ENSG00000234546	lincRNA	RP3-510D11.2
2	81545581	81549581	-	1	ENSG00000235519	lincRNA	AC012075.2
9	95755700	95759700	+	1	ENSG00000235601	lincRNA	RP11-231K24.2
9	92959872	92963872	+	1	ENSG00000235641	lincRNA	LINC00484
1	147552075	147556075	+	1	ENSG00000235999	lincRNA	RP11-403I13.8
7	154940555	154944555	-	1	ENSG00000236544	lincRNA	AC008060.8
2	172673980	172677980	+	1	ENSG00000236651	lincRNA	AC104801.1
2	232992415	232996415	-	1	ENSG00000237087	lincRNA	AC068134.6
1	154622642	154626642	+	1	ENSG00000237390	lincRNA	RP11-139I14.2
2	852112	856112	-	1	ENSG00000237667	lincRNA	AC113607.1
2	70966509	70970509	+	1	ENSG00000237751	lincRNA	AC007040.5
X	70854491	70858491	+	1	ENSG00000238106	lincRNA	RP11-402P6.7
1	119343551	119347551	-	1	ENSG00000239216	lincRNA	RP4-712E4.2
3	119197129	119201129	-	1	ENSG00000239268	lincRNA	RP11-384F7.2
3	158015545	158019545	-	1	ENSG00000240875	lincRNA	LINC00886
7	129210261	129214261	-	1	ENSG00000242078	lincRNA	RP11-738B7.1
17	44163452	44167452	+	1	ENSG00000242407	lincRNA	CTD-2377D24.4
10	8133418	8137418	-	1	ENSG00000243350	lincRNA	RP11-379F12.3
4	1550073	1553946	-	1	ENSG00000244459	lincRNA	RP11-1398P2.1
3	140143552	140147552	-	1	ENSG00000244578	lincRNA	RP11-548O1.3
5	158458069	158462069	+	1	ENSG00000245812	lincRNA	RP11-175K6.1
4	13156523	13160523	-	1	ENSG00000246095	lincRNA	AC006445.8
11	556457	560457	-	1	ENSG00000247095	lincRNA	MIR210HG
5	72775940	72779940	+	1	ENSG00000247993	lincRNA	RP11-79P5.2
5	75413767	75417767	-	1	ENSG00000248127	lincRNA	CTC-235G5.3
12	130346470	130350470	-	1	ENSG00000248703	lincRNA	RP11-495K9.3
5	134401636	134405636	-	1	ENSG00000249082	lincRNA	CTC-276P9.1
12	52760169	52764169	+	1	ENSG00000249388	lincRNA	RP11-834C11.6
11	66082431	66086431	-	1	ENSG00000250105	lincRNA	CTD-3074O7.2
4	134287721	134291721	-	1	ENSG00000250241	lincRNA	RP11-9G1.3
5	1907682	1911682	-	1	ENSG00000250417	lincRNA	CTD-2194D22.2
5	28843113	28847113	-	1	ENSG00000250453	lincRNA	CTD-2134P3.1
4	66216274	66220274	+	1	ENSG00000250846	lincRNA	RP11-807H7.1
5	74382424	74386424	-	1	ENSG00000250889	lincRNA	RP11-229C3.2
4	184255346	184259346	-	1	ENSG00000251359	lincRNA	WWC2-AS2
4	145050934	145054934	+	1	ENSG00000251600	lincRNA	RP11-673E1.1
8	9798286	9802286	-	1	ENSG00000253230	lincRNA	LINC00599
8	81338944	81342944	+	1	ENSG00000253238	lincRNA	RP11-941H19.3
7	27245372	27249372	-	1	ENSG00000253308	lincRNA	RP1-170O19.17
7	27197592	27201592	-	1	ENSG00000253508	lincRNA	RP1-170O19.14
8	58334339	58338339	+	1	ENSG00000253614	lincRNA	RP11-513O17.3
8	65446439	65450439	+	1	ENSG00000254377	lincRNA	LINC00966
8	145893379	145897379	-	1	ENSG00000254533	lincRNA	AF186192.1
11	12985282	12989282	-	1	ENSG00000254670	lincRNA	CTC-497E21.3
8	61983166	61987166	+	1	ENSG00000254777	lincRNA	AC022182.1
8	144923980	144927980	-	1	ENSG00000254973	lincRNA	RP11-429J17.7
11	69507630	69511630	+	1	ENSG00000255191	lincRNA	RP11-626H12.1
15	87703814	87707814	+	1	ENSG00000255571	lincRNA	LINC00925
11	63290689	63294689	-	1	ENSG00000255651	lincRNA	RP11-466C23.4
12	121913835	121917835	+	1	ENSG00000256152	lincRNA	RP11-463O12.3
12	131238193	131242193	-	1	ENSG00000256576	lincRNA	RP13-977J11.2
16	33868004	33872004	-	1	ENSG00000256642	lincRNA	LINC00273
14	101094521	101098521	-	1	ENSG00000258498	lincRNA	DIO3OS
14	99825207	99829207	+	1	ENSG00000258504	lincRNA	RP11-638I2.6
14	20560171	20564171	+	1	ENSG00000258604	lincRNA	AL161668.5
14	20626386	20630386	+	1	ENSG00000258714	lincRNA	RP11-998D10.7
14	103381811	103385811	+	1	ENSG00000258735	lincRNA	LINC00637
14	60175201	60179201	+	1	ENSG00000258952	lincRNA	RP11-1042B17.5
14	100073029	100077029	+	1	ENSG00000259031	lincRNA	CTD-2062F14.3
15	43782568	43786568	+	1	ENSG00000259200	lincRNA	RP11-718O11.1
15	50882431	50886431	-	1	ENSG00000259203	lincRNA	RP11-209K10.2
15	94696470	94700470	+	1	ENSG00000259275	lincRNA	RP11-522B15.3
15	19238168	19242168	-	1	ENSG00000259383	lincRNA	RP11-403B2.6
16	2224915	2228915	-	1	ENSG00000259780	lincRNA	RP11-304L19.12
16	29136853	29140853	-	1	ENSG00000259807	lincRNA	RP11-426C22.4
2	109109818	109113818	-	1	ENSG00000259863	lincRNA	SH3RF3-AS1
20	22505280	22509280	-	1	ENSG00000259974	lincRNA	LINC00261
7	6659020	6663020	+	1	ENSG00000260054	lincRNA	RP11-611L7.1
2	10096241	10100241	-	1	ENSG00000260077	lincRNA	RP11-254F7.2
16	1985656	1989656	+	1	ENSG00000260107	lincRNA	AC005606.15
2	127497257	127501257	+	1	ENSG00000260163	lincRNA	RP11-521O16.2
12	50501554	50505554	+	1	ENSG00000260473	lincRNA	RP11-923I11.4
13	24771576	24775576	-	1	ENSG00000260509	lincRNA	RP11-271M24.2
2	127497769	127501769	-	1	ENSG00000260634	lincRNA	RP11-521O16.1
16	969597	973597	-	1	ENSG00000260807	lincRNA	RP11-161M6.2
16	30959972	30963972	+	1	ENSG00000260911	lincRNA	RP11-196G11.2
1	75360200	75364200	-	1	ENSG00000261213	lincRNA	RP11-510C10.4
16	70015868	70019868	-	1	ENSG00000261348	lincRNA	RP11-510M2.1
19	1825168	1829168	-	1	ENSG00000261526	lincRNA	CTB-31O20.2
16	32566015	32570015	+	1	ENSG00000261569	lincRNA	RP11-586K12.11
16	3172019	3176019	-	1	ENSG00000262521	lincRNA	AJ003147.8
17	14139642	14143642	-	1	ENSG00000262786	lincRNA	RP11-214O1.1
18	74838062	74842062	-	1	ENSG00000263146	lincRNA	RP11-849I19.1
8	145908093	145912093	+	1	ENSG00000263612	lincRNA	AF186192.6
18	68684603	68688603	+	1	ENSG00000263958	lincRNA	RP11-676J15.1
9	138280872	138284872	-	1	ENSG00000264527	lincRNA	WI2-1959D15.1
17	15630244	15634244	-	1	ENSG00000265519	lincRNA	CTD-3157E16.1
18	18000927	18004927	-	1	ENSG00000266010	lincRNA	GATA6-AS1
19	2199638	2203638	+	1	ENSG00000267021	lincRNA	MIR4321
19	50343703	50347703	-	1	ENSG00000267037	lincRNA	AC005757.7
18	12276307	12280307	+	1	ENSG00000267069	lincRNA	RP11-64C12.8
19	60601599	60605599	-	1	ENSG00000267093	lincRNA	CTD-2105E13.13
17	55570224	55574224	-	1	ENSG00000267095	lincRNA	CTD-2319I12.5
18	12420896	12424896	+	1	ENSG00000267108	lincRNA	RP11-861E21.1
19	1524474	1528474	-	1	ENSG00000267161	lincRNA	AC005943.5
19	15874366	15878366	+	1	ENSG00000267164	lincRNA	AC005336.1
19	1824015	1828015	+	1	ENSG00000267232	lincRNA	CTB-31O20.9
19	41141254	41145254	+	1	ENSG00000267388	lincRNA	AF038458.5
19	6161492	6165492	-	1	ENSG00000267427	lincRNA	CTC-503J8.6
19	60778592	60782592	-	1	ENSG00000267730	lincRNA	CTD-2537I9.5
19	53464352	53468352	-	1	ENSG00000268186	lincRNA	CTC-241F20.4
19	61873448	61877448	+	1	ENSG00000268352	lincRNA	AC007228.5
16	85098206	85102206	-	1	ENSG00000268388	lincRNA	FENDRR
19	62042082	62046082	+	1	ENSG00000268654	lincRNA	MIMT1
19	63641627	63645627	+	1	ENSG00000269473	lincRNA	CTD-2619J13.19
19	15192108	15196108	-	1	ENSG00000269635	lincRNA	AC004257.1
19	17362093	17366093	-	1	ENSG00000269720	lincRNA	CTD-2521M24.5
19	53672916	53676916	+	1	ENSG00000269751	lincRNA	CTC-273B12.8
15	74421038	74425038	+	1	ENSG00000270036	lincRNA	RP11-685G9.4
14	56335059	56339059	-	1	ENSG00000270163	lincRNA	RP11-1085N6.6
10	134986239	134990239	-	1	ENSG00000270235	lincRNA	RP11-122K13.14
12	52634585	52638585	+	1	ENSG00000271090	lincRNA	AC012531.23
3	44011392	44015392	+	1	ENSG00000271192	lincRNA	RP4-555D20.3
1	61978684	61982684	-	1	ENSG00000271200	lincRNA	RP11-430G17.3
8	100022999	100026999	+	1	ENSG00000271930	lincRNA	RP11-44N12.5
20	60484321	60488321	+	1	ENSG00000272050	lincRNA	RP13-379O24.3
6	21770982	21774982	+	1	ENSG00000272168	lincRNA	LINC00340
5	1056154	1060154	+	1	ENSG00000272347	lincRNA	RP11-43F13.4
1	921294	925294	-	1	ENSG00000272512	lincRNA	RP11-54O7.17
2	31657640	31661640	-	1	ENSG00000049319	processed_transcript	SRD5A2
8	24868541	24872541	-	1	ENSG00000104725	processed_transcript	NEFL
7	128336009	128340009	-	1	ENSG00000135253	processed_transcript	KCP
3	12018876	12022876	+	1	ENSG000001571522	processed_transcript	SYN2
2	232085294	232089294	-	1	ENSG00000181798	processed_transcript	LINC00471
X	50228477	50232477	-	1	ENSG00000204466	processed_transcript	DGKK
2	88531246	88535246	-	1	ENSG00000214336	processed_transcript	FOXI3
21	34365762	34369762	+	1	ENSG00000214955	processed_transcript	AP000318.2
X	39751473	39755473	+	1	ENSG00000223486	processed_transcript	AC092198.1
X	133506407	133510407	-	1	ENSG00000223749	processed_transcript	MIR503HG
3	212024	216024	-	1	ENSG00000224318	processed_transcript	CHL1-AS2
20	56895259	56899259	-	1	ENSG00000225806	processed_transcript	RP1-309F20.3
X	133509669	133513669	+	1	ENSG00000227060	processed_transcript	LINC00629
21	44667583	44671583	-	1	ENSG00000230061	processed_transcript	AP001065.2
X	45593864	45597864	-	1	ENSG00000231566	processed_transcript	RP5-1158E12.3
13	49595857	49599857	-	1	ENSG00000231607	processed_transcript	DLEU2
2	241553541	241557541	-	1	ENSG00000233392	processed_transcript	AC104809.4
X	135817220	135821220	+	1	ENSG00000234062	processed_transcript	RP11-308D16.4
X	148855504	148859504	+	1	ENSG00000235703	processed_transcript	LINC00894
10	76828765	76832765	+	1	ENSG00000237149	processed_transcript	ZNF503-AS2
7	44069032	44073032	+	1	ENSG00000239775	processed_transcript	AC017116.11
7	128593289	128597289	+	1	ENSG00000240685	processed_transcript	RP11-286H14.6
3	62328045	62332045	-	1	ENSG00000241472	processed_transcript	PTPRG-AS1
20	61668402	61672402	-	1	ENSG00000241624	processed_transcript	RP4-697K14.12
7	150735180	150739180	+	1	ENSG00000243836	processed_transcript	WDR86-AS1
22	36151451	36155451	-	1	ENSG00000243902	processed_transcript	RP1-63G5.5
7	99031625	99035625	+	1	ENSG00000244219	processed_transcript	GS1-259H13.2
20	49055984	49059984	-	1	ENSG00000248832	processed_transcript	RP5-955M13.3
12	129210754	129214754	-	1	ENSG00000250208	processed_transcript	FZD10-AS1
17	45969114	45973114	-	1	ENSG00000250286	processed_transcript	RP11-94C24.8
8	22601608	22605608	+	1	ENSG00000253125	processed_transcript	RP11-459E5.1
8	145699635	145703635	-	1	ENSG00000255182	processed_transcript	CTD-2517M22.14
12	13042652	13046652	+	1	ENSG00000255621	processed_transcript	RP11-377D9.3
14	36056477	36060477	-	1	ENSG00000257520	processed_transcript	RP11-896J10.3
8	145694471	145698471	-	1	ENSG00000261139	processed_transcript	CTD-2517M14.5
9	34654026	34658026	-	1	ENSG00000261215	processed_transcript	RP11-195F19.30
16	30865208	30869208	+	1	ENSG00000261487	processed_transcript	AC135048.13
18	15152466	15156466	-	1	ENSG00000264880	processed_transcript	RP11-805F19.1
18	894668	898668	-	1	ENSG00000265179	processed_transcript	RP11-672L10.2
16	4740567	4744567	-	1	ENSG00000266994	processed_transcript	RP11-127I20.7
19	1771088	1775088	+	1	ENSG00000267244	processed_transcript	CTB-31O20.4
19	61594837	61598837	+	1	ENSG00000267454	processed_transcript	ZNF582-AS1
19	60513675	60517675	-	1	ENSG00000268729	processed_transcript	CTD-2105E13.14
18	42588448	42592448	+	1	ENSG00000270112	processed_transcript	RP11-742D12.2
16	15130959	15134959	-	1	ENSG00000270580	processed_transcript	RP11-1186N24.5
1	151871440	151875440	-	1	ENSG00000271853	processed_transcript	RP1-178F15.5
2	98327890	98331890	+	1	ENSG00000227987	sense_intronic	AC092675.4
1	164398956	164402956	-	1	ENSG00000230898	sense_intronic	RP11-9L18.3
1	1241932	1245932	-	1	ENSG00000240731	sense_intronic	RP5-890O3.9
1	978276	982276	+	1	ENSG00000242590	sense_intronic	RP11-54O7.14
17	44012620	44016620	-	1	ENSG00000257178	sense_intronic	MIR10A
17	20164906	20168906	+	1	ENSG00000266839	sense_intronic	U6
19	10460676	10464676	-	1	ENSG00000267197	sense_intronic	CTC-429L19.3
17	37442278	37446278	-	1	ENSG00000270010	sense_intronic	CTD-2132N18.4
9	125810630	125814630	+	1	ENSG00000231227	sense_overlapping	RP11-85O21.4
12	108031406	108035406	+	1	ENSG00000256139	sense_overlapping	RP11-968O1.5
14	99825546	99829546	-	1	ENSG00000259052	sense_overlapping	AL157871.2
16	2079438	2083438	+	1	ENSG00000259933	sense_overlapping	RP11-304L19.1
9	139307994	139311994	-	1	ENSG00000260996	sense_overlapping	RP13-122B23.8
7	44965033	44969033	-	1	ENSG00000260997	sense_overlapping	RP4-647J21.1
1	149368710	149372710	-	1	ENSG00000261168	sense_overlapping	RP11-68I18.10
7	149667793	149671793	+	1	ENSG00000261305	sense_overlapping	RP4-584D14.7
5	246893	250893	+	1	ENSG00000261434	sense_overlapping	CTD-2083E4.7
8	142432647	142436647	-	1	ENSG00000261655	sense_overlapping	CTD-3064M3.3
22	35286908	35290908	-	1	ENSG00000261675	sense_overlapping	RP5-1119A7.17
X	153398149	153402149	-	1	ENSG00000261773	sense_overlapping	WI2-89031B12.1
2	104834175	104838175	+	1	ENSG00000269707	sense_overlapping	RP11-13J10.1
17	7757996	7761996	-	2	ENSG00000179859	antisense	AC025335.1
1	28780082	28784082	-	2	ENSG00000197989	antisense	SNHG12
2	242321586	242325586	-	2	ENSG00000215692	antisense	AC114730.8
22	20620609	20624609	+	2	ENSG00000224086	antisense	LL22NC03-86G7.1
2	25045763	25049763	+	2	ENSG00000224165	antisense	DNAJC27-AS1
1	228482262	228486262	-	2	ENSG00000224407	antisense	RP5-956O18.3
1	159393763	159397763	-	2	ENSG00000224985	antisense	RP11-297K8.2
21	34667517	34671517	-	2	ENSG00000225555	antisense	AP000320.6
1	45012069	45016069	-	2	ENSG00000225721	antisense	RP11-269F19.2
1	17176008	17180008	+	2	ENSG00000226526	antisense	RP1-37C10.3
1	6186427	6190427	-	2	ENSG00000226944	antisense	RP1-120G22.11
1	201044705	201048705	+	2	ENSG00000228288	antisense	PCAT6
17	44153529	44157529	+	2	ENSG00000229637	antisense	HOXB-AS5
20	60905384	60909384	-	2	ENSG00000229873	antisense	OGFR-AS1
6	111684930	111688930	-	2	ENSG00000231046	antisense	RP11-428F8.2
3	195784029	195788029	+	2	ENSG00000231770	antisense	TMEM44-AS1
9	26944293	26948293	-	2	ENSG00000234676	antisense	RP11-337A23.3
1	201361705	201365705	-	2	ENSG00000234775	antisense	RP11-335O13.7
9	131440576	131444576	+	2	ENSG00000234789	antisense	RP11-483H20.4
9	32539142	32543142	+	2	ENSG00000235453	antisense	TOPORS-AS1
7	607348	611348	+	2	ENSG00000237181	antisense	AC147651.4
3	151902041	151906041	+	2	ENSG00000240137	antisense	RP11-103G8.2
3	69143782	69147782	+	2	ENSG00000244513	antisense	CTD-2013N24.2
11	27482961	27486961	+	2	ENSG00000245573	antisense	BDNF-AS
16	29843658	29847658	+	2	ENSG00000247735	antisense	CTD-2574D22.2
5	1902064	1906064	+	2	ENSG00000249966	antisense	CTD-2194D22.1
12	968617	972617	-	2	ENSG00000250132	antisense	RP11-359B12.2
5	150030145	150034145	-	2	ENSG00000250309	antisense	CTC-345K18.2
17	45008323	45012323	-	2	ENSG00000250310	antisense	RP5-1029K10.4
5	138114897	138118897	-	2	ENSG00000253404	antisense	AC034243.1
11	47385317	47389317	-	2	ENSG00000255197	antisense	RP11-750H9.5
8	145204156	145208156	-	2	ENSG00000255224	antisense	CTD-3065J16.9
11	72696054	72700054	-	2	ENSG00000257038	antisense	RP11-800A3.7
12	74708541	74712541	+	2	ENSG00000257453	antisense	RP11-290L1.3
12	50925499	50929499	-	2	ENSG00000257671	antisense	RP3-416H24.1
12	54797990	54801990	-	2	ENSG00000258345	antisense	RP11-603J24.6
14	57930112	57934112	-	2	ENSG00000258658	antisense	RP11-517O13.3
16	29724554	29728554	-	2	ENSG00000259952	antisense	AC009133.15
15	73702189	73706189	+	2	ENSG00000260235	antisense	CTD-2026K11.3
14	103063162	103067162	-	2	ENSG00000260285	antisense	RP11-600F24.7
15	70453508	70457508	+	2	ENSG00000260339	antisense	HEXA-AS1
16	28796742	28800742	-	2	ENSG00000260442	antisense	RP11-22P6.3
16	67235572	67239572	-	2	ENSG00000260577	antisense	RP11-615I2.2
16	30101779	30105779	-	2	ENSG00000261416	antisense	RP11-455F5.5
20	33329260	33333260	-	2	ENSG00000261582	antisense	RP4-614O4.11
16	30615880	30619880	-	2	ENSG00000261840	antisense	RP11-146F11.1
17	76001563	76005563	-	2	ENSG00000263069	antisense	CTD-2047H16.4
17	7126114	7130114	-	2	ENSG00000263342	antisense	RP1-4G17.2
18	27774536	27778536	+	2	ENSG00000263823	antisense	RP11-326K13.4
19	1457381	1461381	+	2	ENSG00000267092	antisense	CTB-25B13.9
19	41978260	41982260	+	2	ENSG00000267254	antisense	CTD-2162K18.5
17	40679075	40683075	+	2	ENSG00000267278	antisense	MAP3K14-AS1
18	45592391	45596391	+	2	ENSG00000267322	antisense	SCARNA17
17	39629776	39633776	+	2	ENSG00000267394	antisense	CTB-175E5.7
19	13766747	13770747	-	2	ENSG00000267582	antisense	CTD-3252C9.2
19	11768413	11772413	-	2	ENSG00000267646	antisense	CTC-499B15.7
19	45639183	45643183	+	2	ENSG00000268366	antisense	CTC-492K19.4
19	53662762	53666762	-	2	ENSG00000268530	antisense	CTC-273B12.5
19	15093971	15097971	+	2	ENSG00000268564	antisense	AC003956.1
19	63563763	63567763	+	2	ENSG00000269054	antisense	CTD-2619J13.3
19	55002002	55006002	+	2	ENSG00000269194	antisense	AC006942.4
19	8359569	8363569	-	2	ENSG00000269386	antisense	RAB11B-AS1
19	17392133	17396133	-	2	ENSG00000269481	antisense	CTD-2521M24.6
19	44712892	44716892	+	2	ENSG00000269792	antisense	CTB-60E11.9
19	60677661	60681661	-	2	ENSG00000269859	antisense	CTD-2537I9.16
12	52178987	52182987	-	2	ENSG00000270175	antisense	RP11-793H13.11
1	153198925	153202925	+	2	ENSG00000271380	antisense	RP11-307C12.12
5	74195474	74199474	+	2	ENSG00000271714	antisense	CTD-2377O17.1
X	114701314	114705314	-	2	ENSG00000271826	antisense	RP1-93I3.1
4	6724079	6728079	+	2	ENSG000001708461	lincRNA	AC093323.3
19	11609591	11613591	+	2	ENSG00000197332	lincRNA	ZNF833P
16	87758292	87762292	+	2	ENSG00000205015	lincRNA	RP11-46C24.3
7	65593988	65597988	-	2	ENSG00000223473	lincRNA	GS1-124K5.3
19	41868191	41872191	-	2	ENSG00000225975	lincRNA	AC074138.3
1	148752857	148756857	+	2	ENSG00000228126	lincRNA	LINC00568
1	199257700	199261700	+	2	ENSG00000229191	lincRNA	RP11-168O16.1
3	135513108	135517108	+	2	ENSG00000240006	lincRNA	RP11-200A1.1
3	196868114	196872114	+	2	ENSG00000242086	lincRNA	LINC00969
21	37513590	37517590	+	2	ENSG00000242553	lincRNA	AP001432.14
5	88020614	88024614	-	2	ENSG00000245526	lincRNA	LINC00461
11	65019809	65023809	+	2	ENSG00000251562	lincRNA	MALAT1
11	68966692	68970692	-	2	ENSG00000255606	lincRNA	AP000439.2
14	104628991	104632991	+	2	ENSG00000257556	lincRNA	RP11-44N21.1
14	54806546	54810546	-	2	ENSG00000258413	lincRNA	RP11-665C16.6
2	45017842	45021842	-	2	ENSG00000259439	lincRNA	RP11-89K21.1
1	198903258	198907258	+	2	ENSG00000260088	lincRNA	RP11-92G12.3
12	52429886	52433886	-	2	ENSG00000260492	lincRNA	RP11-686F15.3
16	72956861	72960861	+	2	ENSG00000261079	lincRNA	RP11-252A24.3
16	65138684	65142684	+	2	ENSG00000261519	lincRNA	Y_RNA
16	2199999	2203999	+	2	ENSG00000261532	lincRNA	RP11-304L19.8
16	4241791	4245791	-	2	ENSG00000262468	lincRNA	RP11-95P2.1
19	12695700	12699700	-	2	ENSG00000267004	lincRNA	CTD-2659N19.4
19	14303555	14307555	+	2	ENSG00000267147	lincRNA	CTC-548K16.1
19	2411183	2415183	-	2	ENSG00000267201	lincRNA	AC005624.2
19	1187178	1191178	+	2	ENSG00000267778	lincRNA	AC004221.2
19	54212553	54216553	-	2	ENSG00000268655	lincRNA	CTB-60B18.10
14	103247657	103251657	+	2	ENSG00000269963	lincRNA	RP11-73M18.9
1	209620768	209624768	+	2	ENSG00000153363	processed_transcript	LINC00467
9	131121116	131125116	+	2	ENSG00000179082	processed_transcript	C9orf106
12	9106933	9110933	-	2	ENSG00000214851	processed_transcript	LINC00612
19	11957432	11961432	+	2	ENSG00000219665	processed_transcript	CTD-2006C1.2
20	30631426	30635426	+	2	ENSG00000228156	processed_transcript	RP11-410N8.1
2	6974264	6978264	-	2	ENSG00000228203	processed_transcript	RNF144A-AS1
16	370098	374098	+	2	ENSG00000236829	processed_transcript	Z97634.5
20	44081822	44085822	+	2	ENSG00000240742	processed_transcript	RP11-465L10.7
10	75158278	75162278	-	2	ENSG00000242288	processed_transcript	RP11-464F9.1
5	43517818	43521818	+	2	ENSG00000249492	processed_transcript	RP11-159F24.3
9	99038552	99042552	+	2	ENSG00000254876	processed_transcript	RP11-23J9.5
9	99038600	99042600	+	2	ENSG00000255036	processed_transcript	RP11-23J9.4
12	109389456	109393456	-	2	ENSG00000257760	processed_transcript	RP11-478C19.5
17	71484907	71488907	+	2	ENSG00000261408	processed_transcript	TEN1-CDK3
18	9090734	9094734	+	2	ENSG00000265257	processed_transcript	RP11-21J18.1
19	57364598	57368598	-	2	ENSG00000267827	processed_transcript	CTC-471J1.8
10	104197564	104201564	+	2	ENSG00000269609	processed_transcript	RP11-18I14.10
10	75158251	75162251	-	2	ENSG00000271816	processed_transcript	RP11-574K11.28
7	65754960	65758960	+	2	ENSG00000226824	sense_intronic	RP4-756H11.3
16	31034900	31038900	+	2	ENSG00000262766	sense_intronic	RP11-196G11.4
16	30812038	30816038	-	2	ENSG00000262721	sense_overlapping	AC106782.20
13	44811480	44815480	+	3	ENSG000001709191	antisense	TPT1-AS1
11	63138356	63142356	+	3	ENSG00000203520	antisense	RP11-697H9.3
20	44082119	44086119	-	3	ENSG00000204044	antisense	RP11-465L10.10
16	29780415	29784415	+	3	ENSG00000214725	antisense	CDIPT-AS1
19	59393650	59397650	-	3	ENSG00000223660	antisense	AC012314.20
3	196750160	196754160	+	3	ENSG00000223711	antisense	AC091633.3
10	75241282	75245282	+	3	ENSG00000224195	antisense	RP11-574K11.5
1	27431430	27435430	-	3	ENSG00000224311	antisense	RP11-40H20.4
12	56297688	56301688	-	3	ENSG00000224713	antisense	AC025165.8
X	134480265	134484265	-	3	ENSG00000225235	antisense	DDX26B-AS1
9	14305084	14309084	+	3	ENSG00000225472	antisense	RP11-120J1.1
15	53396651	53400651	-	3	ENSG00000225973	antisense	RP11-139H15.1
1	113298560	113302560	+	3	ENSG00000226419	antisense	RP11-31F15.1
2	66512106	66516106	-	3	ENSG00000226819	antisense	MEIS1-AS3
20	2590998	2594998	+	3	ENSG00000228293	antisense	RP4-686C3.7
2	215381198	215385198	+	3	ENSG00000229267	antisense	AC072062.1
20	3815515	3819515	-	3	ENSG00000229539	antisense	RP11-119B16.2
17	77093668	77097668	+	3	ENSG00000229848	antisense	RP13-766D20.2
10	966966	970966	+	3	ENSG00000229869	antisense	RP11-363N22.2
6	3964448	3968448	-	3	ENSG00000230648	antisense	RP3-406P24.3
1	153431283	153435283	+	3	ENSG00000231064	antisense	RP11-263K19.4
1	226659705	226663705	+	3	ENSG00000231563	antisense	RP11-245P10.4
2	27124636	27128636	-	3	ENSG00000231636	antisense	AGBL5-AS1
7	142692595	142696595	-	3	ENSG00000231840	antisense	AC073342.12
1	200063310	200067310	-	3	ENSG00000231871	antisense	IPO9-AS1
X	72214731	72218731	+	3	ENSG00000231963	antisense	RP11-493K23.4
1	153844795	153848795	-	3	ENSG00000232519	antisense	RP11-29H23.4
17	40679986	40683986	-	3	ENSG00000233483	antisense	CTD-2020K17.4
13	112669139	112673139	-	3	ENSG00000235280	antisense	MCF2L-AS1
17	1029937	1033937	+	3	ENSG00000235361	antisense	AC016292.1
3	197527598	197531598	+	3	ENSG00000235897	antisense	TM4SF19-AS1
19	40726771	40730771	-	3	ENSG00000236144	antisense	AD000090.2
10	38184674	38188674	+	3	ENSG00000236514	antisense	RP11-162G10.5
10	102733361	102737361	-	3	ENSG00000236662	antisense	RP11-108L7.4
7	151203060	151207060	+	3	ENSG00000239911	antisense	PRKAG2-AS1
7	99869763	99873763	+	3	ENSG00000240211	antisense	RP11-758P17.3
3	112271090	112275090	-	3	ENSG00000242242	antisense	PVRL3-AS1
7	129378310	129382310	+	3	ENSG00000244036	antisense	RP11-306G20.1
12	9107040	9111040	+	3	ENSG00000245105	antisense	A2M-AS1
5	139466399	139470399	-	3	ENSG00000245146	antisense	CTB-131B5.4
4	17223292	17227292	-	3	ENSG00000249502	antisense	AC006160.5
12	52617694	52621694	-	3	ENSG00000249641	antisense	HOXC-AS5
4	101328213	101332213	+	3	ENSG00000249710	antisense	RP11-588P8.1
11	65799539	65803539	-	3	ENSG00000254452	antisense	RP11-867G23.4
11	64633743	64637743	-	3	ENSG00000254501	antisense	AP003068.9
11	545595	549595	+	3	ENSG00000254815	antisense	RP11-496I9.1
8	144724803	144728803	+	3	ENSG00000255050	antisense	RP11-661A12.9
11	17673063	17677063	-	3	ENSG00000255335	antisense	RP11-358H18.2
11	73147256	73151256	+	3	ENSG00000256034	antisense	RP11-707G14.1
11	63756400	63760400	-	3	ENSG00000256116	antisense	RP11-783K16.14
11	68534327	68538327	+	3	ENSG00000256508	antisense	RP11-554A11.6
14	74962197	74966197	-	3	ENSG00000259319	antisense	RP11-293M10.6
17	55956436	55960436	+	3	ENSG00000259349	antisense	RP11-15E18.1
16	18719906	18723906	+	3	ENSG00000260017	antisense	RP11-1035H13.2
1	201044580	201048580	-	3	ENSG00000260021	antisense	RP11-480I12.10
16	1396836	1400836	+	3	ENSG00000260132	antisense	LA16c-312E8.2
12	105871405	105875405	-	3	ENSG00000260329	antisense	RP11-412D9.4
16	19328485	19332485	-	3	ENSG00000260681	antisense	CTA-363E6.5
16	8868609	8872609	+	3	ENSG00000261481	antisense	RP11-77H9.6
7	140895573	140899573	-	3	ENSG00000261570	antisense	RP11-744I24.2
16	28780162	28784162	-	3	ENSG00000261766	antisense	RP11-22P6.2
17	77278735	77282735	-	3	ENSG00000262049	antisense	RP13-1032I1.7
17	2560353	2564353	+	3	ENSG00000262050	antisense	RP11-74E22.3
17	4810014	4814014	+	3	ENSG00000262429	antisense	RP5-1050D4.3
17	4920132	4924132	-	3	ENSG00000262693	antisense	RP11-46I8.3
17	7285370	7289370	-	3	ENSG00000263301	antisense	RP11-104H15.8
17	77763392	77767392	+	3	ENSG00000264548	antisense	RP13-516M14.2
17	53755810	53759810	+	3	ENSG00000265148	antisense	BZRAP1-AS1
17	34809572	34813572	+	3	ENSG00000266469	antisense	CTB-131K11.1
19	988063	992063	-	3	ENSG00000267020	antisense	AC011558.5
19	50283472	50287472	-	3	ENSG00000267176	antisense	CTB-179K24.3
19	50083973	50087973	-	3	ENSG00000267282	antisense	CTB-129P6.4
19	41670391	41674391	+	3	ENSG00000267309	antisense	CTD-2630F21.1
19	13743932	13747932	-	3	ENSG00000267633	antisense	CTB-5E10.3
11	62293654	62297654	-	3	ENSG00000267811	antisense	RP11-727F15.11
10	75053760	75057760	+	3	ENSG00000268584	antisense	RP11-464F9.20
19	48768630	48772630	+	3	ENSG00000269583	antisense	L34079.4
5	134760869	134764869	+	3	ENSG00000270021	antisense	CTC-203F4.2
1	1578649	1582649	+	3	ENSG00000272004	antisense	RP11-345P4.10
12	6922028	6926028	-	3	ENSG00000272173	antisense	U47924.31
9	99038803	99042803	-	3	ENSG00000203279	lincRNA	RP11-498P14.5
19	6342820	6346820	+	3	ENSG00000214347	lincRNA	CTB-180A7.8
1	113192173	113196173	+	3	ENSG00000224167	lincRNA	RP3-522D1.1
3	196867979	196871979	-	3	ENSG00000229178	lincRNA	AC069513.4
1	55454122	55458122	+	3	ENSG00000231090	lincRNA	RP11-101C11.1
7	6085260	6089260	+	3	ENSG00000231704	lincRNA	AC004895.4
19	41512460	41516460	-	3	ENSG00000232677	lincRNA	LINC00665
3	198875025	198879025	-	3	ENSG00000236833	lincRNA	AC024560.2
7	65594128	65598128	+	3	ENSG00000237310	lincRNA	GS1-124K5.4
8	120953909	120957909	-	3	ENSG00000245330	lincRNA	KB-1471A8.1
15	56848465	56852465	-	3	ENSG00000245975	lincRNA	RP11-30K9.6
8	144169229	144173229	-	3	ENSG00000247317	lincRNA	RP11-273G15.2
4	6724458	6728458	-	3	ENSG00000251580	lincRNA	RP11-539L10.3
14	41141809	41145809	-	3	ENSG00000258636	lincRNA	CTD-2298J14.2
12	50526274	50530274	+	3	ENSG00000259887	lincRNA	RP11-923I11.5
1	178188198	178192198	-	3	ENSG00000260360	lincRNA	RP11-533E19.5
9	131282638	131286638	-	3	ENSG00000261334	lincRNA	RP11-65J3.14
7	148748699	148752699	+	3	ENSG00000261842	lincRNA	RP11-143I21.1
17	4655265	4659272	-	3	ENSG00000262165	lincRNA	RP11-81A22.5
17	75513119	75517119	-	3	ENSG00000262585	lincRNA	RP11-353N14.5
17	52515384	52519384	-	3	ENSG00000263004	lincRNA	RP11-166P13.3
17	78265420	78269420	-	3	ENSG00000263063	lincRNA	RP11-388C12.1
16	2855620	2859620	-	3	ENSG00000263280	lincRNA	LA16c-325D7.2
17	78283308	78287308	-	3	ENSG00000263321	lincRNA	RP11-388C12.5
19	4420490	4424490	-	3	ENSG00000267011	lincRNA	CTB-50L17.16
19	3507013	3511013	+	3	ENSG00000267231	lincRNA	AC005786.5
17	37558144	37562144	+	3	ENSG00000267658	lincRNA	RP11-358B23.1
19	612482	616482	+	3	ENSG00000267666	lincRNA	AC004156.3
17	73821405	73825405	+	3	ENSG00000267737	lincRNA	AC061992.2
22	41339194	41343194	+	3	ENSG00000270022	lincRNA	RNU12
9	131844813	131848813	+	3	ENSG00000270755	lincRNA	RP11-138E2.1
19	40107556	40111556	-	3	ENSG00000270876	lincRNA	CTC-523E23.8
5	132325361	132329361	+	3	ENSG00000272023	lincRNA	CTC-350I8.1
5	32208334	32212334	+	3	ENSG00000272086	lincRNA	CTD-2186M15.3
6	3961946	3965946	+	3	ENSG00000272248	lincRNA	RP3-406P24.4
19	2277617	2281617	+	3	ENSG000000052061	processed_transcript	SPPL2B
7	26402738	26406738	+	3	ENSG00000214870	processed_transcript	AC004540.5
6	58393738	58397738	-	3	ENSG00000215190	processed_transcript	LINC00680
7	35804751	35808751	-	3	ENSG00000228878	processed_transcript	AC007551.3
X	122692705	122696705	+	3	ENSG00000229033	processed_transcript	RP5-931E15.2
22	24007061	24011061	-	3	ENSG00000233577	processed_transcript	RP3-462D8.2
21	33020297	33024297	+	3	ENSG00000238197	processed_transcript	PAXBP1-AS1
12	74710705	74714705	+	3	ENSG00000257839	processed_transcript	RP11-290L1.2
12	94774748	94778748	-	3	ENSG00000258343	processed_transcript	RP11-536G4.2
15	70453376	70457376	-	3	ENSG00000260729	processed_transcript	RP11-106M3.2
17	7405328	7409328	+	3	ENSG00000265500	processed_transcript	SENP3-EIF4A1
19	50283489	50287489	-	3	ENSG00000267348	processed_transcript	CTB-179K24.4
19	5862910	5866910	-	3	ENSG00000267571	processed_transcript	AC104532.4
19	63563929	63567929	-	3	ENSG00000268230	processed_transcript	CTD-2619J13.8
16	66070718	66074718	+	3	ENSG00000270049	processed_transcript	RP11-297D21.4
1	9923568	9927568	+	3	ENSG00000228150	sense_intronic	RP11-84A14.4
13	113890397	113894397	-	3	ENSG00000232487	sense_intronic	RASA3-IT1
15	91150801	91154801	-	3	ENSG00000258922	sense_intronic	CTD-2313J17.1
16	87531560	87535560	-	3	ENSG00000261226	sense_intronic	RP11-830F9.7
16	1460686	1464686	-	3	ENSG00000261430	sense_intronic	LA16c-390E6.3
17	75579235	75583235	-	3	ENSG00000262172	sense_intronic	CTD-2529O21.1
19	4011747	4015747	-	3	ENSG00000268670	sense_intronic	CTD-2622I13.3
16	2993103	2997103	-	3	ENSG00000262362	sense_overlapping	LA16c-380H5.2
7	63985913	63989913	-	4	ENSG00000189316	antisense	RP11-797H7.5
2	242387995	242391995	-	4	ENSG00000215023	antisense	AC114730.5
2	100983138	100987138	-	4	ENSG00000223947	antisense	AC016738.4
1	153558591	153562591	-	4	ENSG00000225855	antisense	RUSC1-AS1
1	1343488	1347488	+	4	ENSG00000225905	antisense	RP4-758J18.7
2	133737010	133741010	+	4	ENSG00000226953	antisense	AC010890.1
13	47471526	47475526	+	4	ENSG00000227848	antisense	SUCLA2-AS1
6	3096295	3100295	-	4	ENSG00000228170	antisense	RP1-40E16.11
16	637201	641201	-	4	ENSG00000228201	antisense	AL022341.3
1	179188646	179192646	-	4	ENSG00000232586	antisense	RP11-46A10.4
2	182254085	182258085	+	4	ENSG00000234595	antisense	AC013733.3
9	135907233	135911233	+	4	ENSG00000235138	antisense	RP11-374P20.4
2	242433205	242437205	+	4	ENSG00000235151	antisense	AC114730.2
17	77491036	77495036	+	4	ENSG00000235296	antisense	AC137723.5
7	115924755	115928755	-	4	ENSG00000237813	antisense	AC002066.1
9	138558485	138562485	+	4	ENSG00000237886	antisense	RP11-611D20.2
7	27202719	27206719	+	4	ENSG00000243766	antisense	HOTTIP
3	127379598	127383598	+	4	ENSG00000246022	antisense	ALDH1L1-AS2
19	1345466	1349466	-	4	ENSG00000248015	antisense	AC005329.7
5	83714001	83718001	+	4	ENSG00000250320	antisense	CTD-2269F5.1
16	30013252	30017252	+	4	ENSG00000250616	antisense	RP11-455F5.3
8	144871049	144875049	-	4	ENSG00000254548	antisense	RP11-429J17.5
8	144730949	144734949	+	4	ENSG00000254741	antisense	RP11-661A12.7
14	88085694	88089694	+	4	ENSG00000258789	antisense	RP11-507K2.3
16	1148177	1152177	-	4	ENSG00000259910	antisense	RP11-616M22.2
16	667778	671778	-	4	ENSG00000260394	antisense	LA16c-313D11.9
16	66129510	66133510	-	4	ENSG00000261396	antisense	CTD-2012K14.2
17	77392330	77396330	+	4	ENSG00000262831	antisense	RP11-498C9.2
17	10571819	10575819	+	4	ENSG00000263400	antisense	CTC-297N7.5
17	10571838	10575838	+	4	ENSG00000263523	antisense	TMEM220-AS1
17	24941385	24945385	-	4	ENSG00000264647	antisense	RP11-68I3.7
17	23754385	23758385	+	4	ENSG00000265254	antisense	CTD-2350C19.2
17	35750914	35754914	-	4	ENSG00000265666	antisense	CTD-2267D19.2
19	38483603	38487603	+	4	ENSG00000267296	antisense	CEBPA-AS1
17	71402736	71406736	+	4	ENSG00000267342	antisense	RP11-552F3.10
19	50960894	50964894	+	4	ENSG00000267395	antisense	AC074212.6
19	1219240	1223240	-	4	ENSG00000267493	antisense	CIRBP-AS1
18	33075737	33079737	+	4	ENSG00000267707	antisense	RP11-95O2.5
17	71382048	71386048	+	4	ENSG00000267801	antisense	RP11-552F3.9
19	18910131	18914131	+	4	ENSG00000269019	antisense	AC005932.1
19	44050639	44054639	+	4	ENSG00000269050	antisense	CTC-360G5.6
19	18121498	18125498	-	4	ENSG00000269145	antisense	AC007192.6
1	1591292	1595292	+	4	ENSG00000269737	antisense	RP11-345P4.7
11	715047	719047	-	4	ENSG00000269915	antisense	AP006621.9
1	227471398	227475398	-	4	ENSG00000177788	lincRNA	RP5-1061H20.4
21	46279394	46283394	+	4	ENSG00000224413	lincRNA	AP001476.2
9	98487159	98491159	+	4	ENSG00000224848	lincRNA	RP11-535M15.1
1	224335963	224339963	+	4	ENSG00000225518	lincRNA	RP11-396C23.2
9	131238316	131242316	+	4	ENSG00000226355	lincRNA	RP11-65J3.2
1	146217479	146221479	-	4	ENSG00000234283	lincRNA	RP11-495P10.6
1	2131822	2135822	+	4	ENSG00000234396	lincRNA	RP11-181G12.4
20	46445045	46449045	-	4	ENSG00000236874	lincRNA	RP1-66N13.1
1	2131873	2135873	-	4	ENSG00000243558	lincRNA	RP11-181G12.5
4	41445119	41449119	+	4	ENSG00000249122	lincRNA	RP11-227F19.2
17	45938688	45942688	-	4	ENSG00000249451	lincRNA	RP11-94C24.6
4	133114557	133118557	-	4	ENSG00000251555	lincRNA	RP11-745L13.2
12	131238711	131242711	+	4	ENSG00000256312	lincRNA	RP13-977J11.8
12	120501080	120505080	+	4	ENSG00000256742	lincRNA	RP13-941N14.1
16	87644874	87648874	-	4	ENSG00000256982	lincRNA	CTD-2555A7.2
14	76295484	76299484	-	4	ENSG00000258569	lincRNA	RP11-99E15.2
16	32726378	32730378	+	4	ENSG00000260158	lincRNA	RP11-67H24.2
12	52697961	52701961	+	4	ENSG00000260597	lincRNA	AC012531.25
16	2447981	2451981	-	4	ENSG00000260874	lincRNA	RP11-715J22.4
16	1053241	1057241	+	4	ENSG00000261720	lincRNA	RP11-161M6.5
16	1978359	1982359	-	4	ENSG00000261790	lincRNA	AC005606.14
16	4316342	4320342	-	4	ENSG00000262686	lincRNA	AC005356.1
16	4171517	4175517	-	4	ENSG00000263105	lincRNA	RP11-95P2.3
19	9763297	9767297	+	4	ENSG00000266950	lincRNA	CTD-2623N2.5
17	73866129	73870129	+	4	ENSG00000266970	lincRNA	RP11-806H10.4
19	16035547	16039547	+	4	ENSG00000267517	lincRNA	CTD-2231E14.4
19	63601400	63605400	+	4	ENSG00000268307	lincRNA	CTD-2619J13.13
16	174293	178294	-	4	ENSG00000268836	lincRNA	LA16c-OS12.2
14	101482437	101486437	+	4	ENSG00000271780	lincRNA	RP11-1017G21.5
6	170425775	170429775	-	4	ENSG00000271820	lincRNA	RP5-894D12.5
19	40898761	40902761	+	4	ENSG000001056630	processed_transcript	KMT2B
21	44573545	44577545	+	4	ENSG00000184441	processed_transcript	AP001062.7
20	55273260	55277260	+	4	ENSG00000226308	processed_transcript	RP4-813D12.3
12	92487675	92491675	-	4	ENSG00000246985	processed_transcript	SOCS2-AS1
8	128873961	128877961	+	4	ENSG00000249859	processed_transcript	PVT1
11	63813770	63817770	+	4	ENSG00000257069	processed_transcript	RP11-783K16.10
17	33860214	33864214	-	4	ENSG00000260833	processed_transcript	AC124789.1
16	677002	681002	+	4	ENSG00000261659	processed_transcript	LA16c-313D11.12
17	37940054	37944054	+	4	ENSG00000266929	processed_transcript	RP11-400F19.8
19	18174540	18178540	+	4	ENSG00000268650	processed_transcript	AC068499.10
4	2433322	2437322	+	4	ENSG00000248399	sense_intronic	RP11-503N18.4
16	1245341	1249341	+	4	ENSG00000260182	sense_intronic	RP11-616M22.5
16	66827071	66831071	-	4	ENSG00000261469	sense_intronic	RP11-96D1.6
17	78127188	78131188	+	4	ENSG00000262652	sense_intronic	RP13-638C3.2
16	15412078	15416078	+	5	ENSG00000261422	3prime_overlapping_ncrna	RP11-1021N1.2
16	66471865	66475865	+	5	ENSG00000263126	3prime_overlapping_ncrna	CTC-479C5.10
17	37378708	37382708	+	5	ENSG00000267548	3prime_overlapping_ncrna	RP11-229E13.2
16	66533924	66537924	-	5	ENSG00000267660	3prime_overlapping_ncrna	CTC-479C5.17
1	20849273	20853273	-	5	ENSG00000117242	antisense	PINK1-AS
10	134909386	134913386	-	5	ENSG00000166917	antisense	MIR202
12	608318	612318	+	5	ENSG00000177406	antisense	RP11-218M22.1
1	159166879	159170879	+	5	ENSG00000198358	antisense	RP11-544M22.1
6	43665077	43669077	-	5	ENSG00000203362	antisense	RP3-337H4.8
16	3020483	3024483	+	5	ENSG00000205890	antisense	RP11-473M20.5
21	44054876	44058876	-	5	ENSG00000215458	antisense	AP001053.11
22	36758181	36762181	-	5	ENSG00000222044	antisense	RP5-1039K5.16
2	15736059	15740059	-	5	ENSG00000224194	antisense	AC008278.3
1	119389551	119393551	+	5	ENSG00000224238	antisense	WARS2-IT1
21	45652408	45656408	-	5	ENSG00000224574	antisense	COL18A1-AS2
13	109911635	109915635	-	5	ENSG00000224821	antisense	COL4A2-AS2
16	87323089	87327089	+	5	ENSG00000224888	antisense	RP5-1142A6.2
17	40335440	40339440	-	5	ENSG00000224911	antisense	AC015936.3
9	129616166	129620166	+	5	ENSG00000225032	antisense	RP11-228B15.4
13	113051989	113055989	+	5	ENSG00000225083	antisense	GRTP1-AS1
10	662578	666578	+	5	ENSG00000225140	antisense	RP11-809C18.3
22	37462954	37466954	+	5	ENSG00000225450	antisense	RP3-508I15.14
3	42785108	42789108	+	5	ENSG00000225611	antisense	RP11-70C1.1
1	39869675	39873675	+	5	ENSG00000225903	antisense	RP1-144F13.3
6	169353274	169357274	+	5	ENSG00000226445	antisense	XXyac-YX65C7_A.2
11	70152847	70156847	+	5	ENSG00000226627	antisense	SHANK2-AS1
1	11049115	11053115	+	5	ENSG00000226849	antisense	RP4-635E18.7
22	49093632	49097632	+	5	ENSG00000227484	antisense	XX-C283C717.1
17	4862112	4866112	-	5	ENSG00000227495	antisense	AC109333.10
9	131375509	131379509	+	5	ENSG00000227619	antisense	RP11-492E3.2
3	197459817	197463817	+	5	ENSG00000228028	antisense	AC069257.8
1	39801419	39805419	+	5	ENSG00000228060	antisense	RP11-69E11.8
1	224921221	224925221	+	5	ENSG00000228548	antisense	ITPKB-AS1
1	109972450	109976450	-	5	ENSG00000228703	antisense	RP5-1160K1.6
1	31811761	31815761	-	5	ENSG00000229167	antisense	RP11-73M7.1
X	114861553	114865553	+	5	ENSG00000229335	antisense	RP1-241P17.1
1	43684902	43688902	-	5	ENSG00000229372	antisense	SZT2-AS1
1	2413778	2417778	-	5	ENSG00000229393	antisense	RP3-395M20.3
9	123376314	123380314	-	5	ENSG00000229854	antisense	RP11-524G24.2
22	39112240	39116240	-	5	ENSG00000229999	antisense	RP5-1042K10.10
20	61602084	61606084	+	5	ENSG00000230226	antisense	RP4-697K14.3
9	133385437	133389437	-	5	ENSG00000230289	antisense	RP11-334J6.6
22	41762535	41766535	+	5	ENSG00000230319	antisense	AL022476.2
1	165429653	165433653	-	5	ENSG00000231605	antisense	RP11-277B15.2
9	139075808	139079808	+	5	ENSG00000231864	antisense	RP11-229P13.23
20	60735301	60739301	-	5	ENSG00000232121	antisense	RP13-30A9.1
7	100727614	100731614	+	5	ENSG00000232301	antisense	RP11-132A1.3
7	73112550	73116550	-	5	ENSG00000232415	antisense	CTB-51J22.1
10	1056606	1060606	+	5	ENSG00000232656	antisense	IDI2-AS1
20	60766521	60770521	-	5	ENSG00000232803	antisense	RP11-93B14.5
13	109956527	109960527	-	5	ENSG00000232814	antisense	COL4A2-AS1
13	113593339	113597339	-	5	ENSG00000233695	antisense	GAS6-AS1
1	38037138	38041138	-	5	ENSG00000233728	antisense	RP11-109P14.9
10	134102978	134106978	-	5	ENSG00000234311	antisense	RP11-432J24.3
20	48693415	48697415	+	5	ENSG00000234693	antisense	RP4-530I15.6
9	129918834	129922834	-	5	ENSG00000234771	antisense	RP11-395P17.3
11	1736154	1740154	+	5	ENSG00000235027	antisense	AC068580.6
17	4523423	4527423	+	5	ENSG00000235085	antisense	AC091153.4
1	244261476	244265476	+	5	ENSG00000235096	antisense	RP11-83A16.1
19	54111960	54115960	-	5	ENSG00000235191	antisense	NUCB1-AS1
10	134957471	134961471	-	5	ENSG00000235245	antisense	RP11-122K13.12
9	85774968	85778968	+	5	ENSG00000235298	antisense	RP11-575L7.8
10	80810090	80814090	+	5	ENSG00000235426	antisense	RP11-342M3.5
2	105838065	105842065	-	5	ENSG00000235522	antisense	AC009505.2
6	31839344	31843344	-	5	ENSG00000235663	antisense	SAPCD1-AS1
17	40883993	40887993	+	5	ENSG00000236234	antisense	AC091132.1
1	153448234	153452234	-	5	ENSG00000236263	antisense	RP11-263K19.6
22	41936624	41940624	+	5	ENSG00000236272	antisense	Z82214.3
1	164134216	164138216	-	5	ENSG00000236364	antisense	RP11-525G13.2
1	199907895	199911895	-	5	ENSG00000236390	antisense	RP11-25B7.1
17	45565950	45569950	+	5	ENSG00000236472	antisense	AC002401.1
22	16449958	16453958	-	5	ENSG00000236754	antisense	AC004019.13
11	63851552	63855552	-	5	ENSG00000236935	antisense	AP003774.1
19	59318534	59322534	-	5	ENSG00000237017	antisense	AC012314.8
1	2551867	2555867	+	5	ENSG00000237058	antisense	RP13-436F16.1
1	222471938	222475938	+	5	ENSG00000237101	antisense	RP11-365O16.6
17	17612860	17616860	-	5	ENSG00000237328	antisense	RAI1-AS1
21	46393956	46397956	+	5	ENSG00000237338	antisense	FTCD-AS1
1	55029146	55033146	+	5	ENSG00000237453	antisense	RP11-67L3.2
1	163816016	163820016	-	5	ENSG00000237463	antisense	RP11-280O1.2
20	43547667	43551667	+	5	ENSG00000237464	antisense	RP3-461P17.9
1	15933978	15937978	-	5	ENSG00000237938	antisense	RP11-288I21.1
2	173853010	173857010	-	5	ENSG00000238133	antisense	MLK7-AS1
3	148585444	148589444	+	5	ENSG00000241202	antisense	ZIC4-AS1
7	150753702	150757702	+	5	ENSG00000241456	antisense	RP4-555L14.4
1	224098846	224102846	-	5	ENSG00000242861	antisense	RP11-285F7.2
3	156684286	156688286	+	5	ENSG00000242925	antisense	PLCH1-AS2
7	150402550	150406550	-	5	ENSG00000244151	antisense	RP11-148K1.12
8	22930793	22934793	-	5	ENSG00000245025	antisense	RP11-875O11.1
6	43297576	43301576	-	5	ENSG00000245261	antisense	RP3-330M21.5
8	99121130	99125130	+	5	ENSG00000245970	antisense	KB-1208A12.3
14	103218105	103222105	-	5	ENSG00000246451	antisense	RP11-894P9.1
16	73700111	73704111	-	5	ENSG00000247033	antisense	RP11-252E2.1
5	1229720	1233720	-	5	ENSG00000249201	antisense	CTD-3080P12.3
1	150006601	150010601	-	5	ENSG00000249602	antisense	RP11-98D18.3
22	18570441	18574441	-	5	ENSG00000249923	antisense	XXbac-B444P24.8
17	44834442	44838442	+	5	ENSG00000250186	antisense	RP11-1079K10.4
5	88022224	88026224	+	5	ENSG00000250555	antisense	CTC-467M3.2
11	62059360	62063360	+	5	ENSG00000250659	antisense	RP11-864I4.3
16	82786160	82790160	-	5	ENSG00000250685	antisense	RP11-486L19.2
11	71400985	71404985	+	5	ENSG00000251143	antisense	RP11-849H4.4
5	38502198	38506198	-	5	ENSG00000251257	antisense	CTD-2263F21.1
8	143839536	143843536	+	5	ENSG00000253196	antisense	RP11-706C16.7
8	75939729	75943729	-	5	ENSG00000253706	antisense	RP11-758M4.4
5	172120588	172124588	+	5	ENSG00000253736	antisense	RP11-779O18.3
8	38821114	38825114	-	5	ENSG00000253829	antisense	RP11-723D22.3
11	69597187	69601187	-	5	ENSG00000254417	antisense	ANO1-AS2
11	65783881	65787881	-	5	ENSG00000254461	antisense	RP11-755F10.3
11	69885122	69889122	-	5	ENSG00000254604	antisense	AP000487.6
8	145507609	145511609	-	5	ENSG00000254690	antisense	GS1-393G12.12
11	69729144	69733144	-	5	ENSG00000254721	antisense	RP11-805J14.5
11	516907	520907	+	5	ENSG00000254739	antisense	RP13-46H24.1
11	74650981	74654981	+	5	ENSG00000254963	antisense	CTD-2562J17.9
11	67572783	67576783	+	5	ENSG00000255031	antisense	RP11-802E16.3
11	309991	313991	+	5	ENSG00000255089	antisense	RP11-326C3.10
8	38396564	38400564	+	5	ENSG00000255201	antisense	RP11-350N15.4
11	65319266	65323266	-	5	ENSG00000255404	antisense	RP11-770G2.5
20	45738052	45742052	+	5	ENSG00000255438	antisense	CTD-2653D5.1
11	45882588	45886588	-	5	ENSG00000255498	antisense	RP11-618K13.2
12	21704514	21708514	+	5	ENSG00000256615	antisense	RP11-59N23.3
11	72783129	72787129	-	5	ENSG00000256928	antisense	RP11-809N8.2
11	62431594	62435594	+	5	ENSG00000257002	antisense	AP000438.2
12	68625128	68629128	-	5	ENSG00000257241	antisense	RP11-611E13.3
12	54791956	54795956	-	5	ENSG00000257553	antisense	RP11-603J24.17
12	53031843	53035843	+	5	ENSG00000258086	antisense	RP11-753H16.5
12	54948155	54952155	-	5	ENSG00000258260	antisense	RP11-977G19.14
14	22952388	22956388	+	5	ENSG00000258444	antisense	CTD-2201G16.1
14	20411767	20415767	-	5	ENSG00000258642	antisense	RP11-219E7.2
14	23098146	23102146	+	5	ENSG00000258727	antisense	RP11-66N24.3
15	84092516	84096516	-	5	ENSG00000259407	antisense	RP11-158M2.3
15	38565532	38569532	+	5	ENSG00000259536	antisense	RP11-111A22.1
19	50957883	50961883	+	5	ENSG00000259605	antisense	AC074212.5
15	84095136	84099136	-	5	ENSG00000259762	antisense	RP11-158M2.4
15	76070802	76074802	+	5	ENSG00000259792	antisense	RP11-114H24.6
2	233924801	233928801	-	5	ENSG00000259793	antisense	RP11-400N9.1
17	76815102	76819102	+	5	ENSG00000260005	antisense	AC027601.1
16	2440979	2444979	-	5	ENSG00000260095	antisense	RP11-715J22.3
16	49255623	49259623	+	5	ENSG00000260249	antisense	RP11-401P9.5
16	8847463	8851463	+	5	ENSG00000260276	antisense	RP11-77H9.2
16	31100107	31104107	-	5	ENSG00000260304	antisense	RP11-388M20.6
16	8848082	8852082	-	5	ENSG00000260350	antisense	RP11-152P23.2
16	28895646	28899646	-	5	ENSG00000260367	antisense	RP11-264B17.4
16	2107209	2111209	+	5	ENSG00000260447	antisense	RP11-304L19.2
15	73753623	73757623	+	5	ENSG00000260892	antisense	CTD-2026K11.1
15	97487534	97491534	-	5	ENSG00000261054	antisense	RP11-6O2.4
16	2587720	2591720	-	5	ENSG00000261093	antisense	CTD-3126B10.1
16	19682922	19686922	-	5	ENSG00000261195	antisense	CTD-2380F24.1
16	1740264	1744264	-	5	ENSG00000261207	antisense	LA16c-361A3.3
16	87913042	87917042	+	5	ENSG00000261253	antisense	AC137932.6
16	23605166	23609166	-	5	ENSG00000261266	antisense	CTD-2196E14.5
16	1195125	1199125	-	5	ENSG00000261294	antisense	RP11-616M22.3
16	19623174	19627174	+	5	ENSG00000261312	antisense	AC002550.5
16	27635605	27639605	-	5	ENSG00000261329	antisense	CTD-2049O4.1
16	1702210	1706210	-	5	ENSG00000261399	antisense	LA16c-329F2.1
16	54783931	54787931	-	5	ENSG00000261439	antisense	CTD-2050B12.2
16	4628625	4632625	-	5	ENSG00000261442	antisense	RP11-709D24.6
16	1310847	1314847	-	5	ENSG00000261505	antisense	LA16c-358B7.3
15	72256620	72260620	-	5	ENSG00000261543	antisense	RP11-665J16.1
16	87707188	87711188	-	5	ENSG00000261546	antisense	CTD-2555A7.3
16	28907600	28911600	-	5	ENSG00000261552	antisense	RP11-264B17.5
16	2228489	2232489	+	5	ENSG00000261663	antisense	RP11-304L19.11
17	78153343	78157343	-	5	ENSG00000261845	antisense	RP13-638C3.4
17	76557608	76561608	-	5	ENSG00000261924	antisense	CTD-2561B21.5
16	30695271	30699271	+	5	ENSG00000262026	antisense	RP11-2C24.6
17	76783788	76787788	+	5	ENSG00000262115	antisense	RP11-455O6.2
17	78527690	78531690	+	5	ENSG00000262339	antisense	RP11-1197K16.2
17	2232891	2236891	+	5	ENSG00000262456	antisense	RP1-59D14.1
17	1586629	1590629	-	5	ENSG00000262791	antisense	RP11-961A15.1
17	3506135	3510135	-	5	ENSG00000262903	antisense	RP11-235E17.6
17	7196987	7200987	-	5	ENSG00000263171	antisense	RP11-542C16.1
16	3103600	3107600	-	5	ENSG00000263214	antisense	ZNF205-AS1
16	15726032	15730032	+	5	ENSG00000263335	antisense	AF001548.5
17	2227350	2231350	-	5	ENSG00000263345	antisense	RP1-59D14.5
17	34128051	34132051	-	5	ENSG00000263975	antisense	CTB-58E17.9
17	62648881	62652881	+	5	ENSG00000264421	antisense	RP11-401F2.4
17	77702595	77706595	+	5	ENSG00000265678	antisense	RP11-1376P16.2
17	78027089	78031089	-	5	ENSG00000266445	antisense	RP13-991F5.2
17	63376324	63380324	-	5	ENSG00000266717	antisense	RP11-855A2.3
19	10985687	10989687	-	5	ENSG00000266936	antisense	CTC-215O4.4
19	12900336	12904336	+	5	ENSG00000266975	antisense	CTC-425F1.2
17	72882913	72886913	-	5	ENSG00000266998	antisense	RP11-936I5.1
17	72075469	72079469	+	5	ENSG00000267078	antisense	RP11-666A8.9
19	10229721	10233721	-	5	ENSG00000267105	antisense	CTD-2369P2.4
19	60895736	60899736	-	5	ENSG00000267117	antisense	AC010525.4
19	14378535	14382535	-	5	ENSG00000267379	antisense	CTC-548K16.5
19	10060053	10064053	-	5	ENSG00000267387	antisense	CTD-2240E14.4
19	3001908	3005908	+	5	ENSG00000267469	antisense	AC005944.2
19	4787344	4791344	+	5	ENSG00000267484	antisense	CTC-518P12.6
18	13553034	13557034	-	5	ENSG00000267503	antisense	RP11-53B2.4
18	13460669	13464669	-	5	ENSG00000267529	antisense	RP11-53B2.1
19	5127130	5131130	+	5	ENSG00000267550	antisense	CTC-482H14.5
19	3104173	3108173	-	5	ENSG00000267551	antisense	AC005264.2
19	13041188	13045188	-	5	ENSG00000267610	antisense	AC007787.2
18	13458822	13462822	-	5	ENSG00000267694	antisense	RP11-691H4.4
17	38103010	38107010	-	5	ENSG00000267765	antisense	CTD-3193K9.3
19	4403011	4407011	+	5	ENSG00000267769	antisense	CTB-50L17.9
19	18531370	18535370	-	5	ENSG00000268030	antisense	AC005253.2
19	55048036	55052036	-	5	ENSG00000268047	antisense	AC018766.6
19	17137861	17141861	-	5	ENSG00000268056	antisense	CTD-3032J10.2
1	150004100	150008100	-	5	ENSG00000268288	antisense	RP11-98D18.16
19	17021804	17025804	+	5	ENSG00000268289	antisense	CTD-2528A14.3
19	18001348	18005348	-	5	ENSG00000268298	antisense	CTB-52I2.5
19	46621104	46625104	+	5	ENSG00000268475	antisense	CTC-435M10.6
19	4604536	4608536	-	5	ENSG00000268565	antisense	AC005339.2
19	54819508	54823508	-	5	ENSG00000268636	antisense	CTB-33G10.11
19	44000646	44004646	+	5	ENSG00000268756	antisense	AC104534.2
19	43290013	43294013	-	5	ENSG00000268764	antisense	CTC-450M9.1
19	51576266	51580266	-	5	ENSG00000268810	antisense	AC007193.9
19	55676420	55680420	-	5	ENSG00000268854	antisense	CTD-2545M3.2
19	18501228	18505228	+	5	ENSG00000268938	antisense	AC005387.3
19	18539185	18543185	-	5	ENSG00000268983	antisense	AC005253.4
2	220130049	220134049	+	5	ENSG00000269068	antisense	RP11-256I23.2
19	18960702	18964702	+	5	ENSG00000269131	antisense	AC004447.2
19	51583949	51587949	-	5	ENSG00000269151	antisense	AC007193.8
19	48747437	48751437	+	5	ENSG00000269177	antisense	L34079.3
19	18502718	18506718	+	5	ENSG00000269191	antisense	AC005387.2
19	16109702	16113702	-	5	ENSG00000269243	antisense	CTD-2231E14.8
19	51803876	51807876	-	5	ENSG00000269292	antisense	CTB-12A17.3
19	4307445	4311445	-	5	ENSG00000269318	antisense	AC007292.3
16	78629	82629	+	5	ENSG00000269482	antisense	Z69720.2
19	51921700	51925700	+	5	ENSG00000269487	antisense	CTB-174O21.2
19	15368507	15372507	+	5	ENSG00000269589	antisense	AC006128.2
19	4744571	4748571	-	5	ENSG00000269604	antisense	AC005523.2
19	46417796	46421796	-	5	ENSG00000269652	antisense	CTD-2195B23.3
19	4303054	4307054	-	5	ENSG00000269807	antisense	AC007292.4
14	103229140	103233140	-	5	ENSG00000269910	antisense	RP11-73M18.10
19	56886521	56890521	-	5	ENSG00000269959	antisense	hsa-mir-125a
9	129909425	129913425	-	5	ENSG00000269988	antisense	RP11-395P17.11
19	40206079	40210079	-	5	ENSG00000271032	antisense	CTD-2527I21.14
19	40434382	40438382	-	5	ENSG00000271366	antisense	AC002128.5
19	8208532	8212532	-	5	ENSG00000271717	antisense	CTD-3020H12.4
12	119921454	119925454	-	5	ENSG00000271769	antisense	RP11-216P16.2
8	142511827	142515827	+	5	ENSG00000271959	antisense	CTD-3064M3.7
1	3689432	3693432	+	5	ENSG00000272153	antisense	RP1-286D6.5
3	11626076	11630076	+	5	ENSG00000272483	antisense	RP11-169K17.3
8	95964013	95968013	+	5	ENSG00000272509	antisense	RP11-347C18.5
6	30797633	30801633	-	5	ENSG00000272540	antisense	XXbac-BPG252P9.9
7	2441924	2445924	+	5	ENSG00000175873	lincRNA	AC004840.9
1	740614	744614	+	5	ENSG00000177757	lincRNA	FAM87B
21	43721842	43725842	-	5	ENSG00000185186	lincRNA	LINC00313
17	38820093	38824093	-	5	ENSG00000188825	lincRNA	LINC00910
16	1251847	1255847	-	5	ENSG00000196364	lincRNA	PRSS29P
20	62134141	62138141	+	5	ENSG00000196421	lincRNA	LINC00176
21	43707617	43711617	+	5	ENSG00000223975	lincRNA	AP001048.4
1	158195632	158199632	+	5	ENSG00000224259	lincRNA	RP11-48O20.4
16	24587884	24591884	-	5	ENSG00000224310	lincRNA	AC012317.1
20	48315430	48319430	+	5	ENSG00000224397	lincRNA	RP11-290F20.3
3	2002154	2006154	-	5	ENSG00000225044	lincRNA	RP11-204C23.1
2	181263426	181267426	-	5	ENSG00000225258	lincRNA	AC009478.1
22	22183789	22187789	-	5	ENSG00000225413	lincRNA	AP000345.4
1	229025076	229029076	-	5	ENSG00000225656	lincRNA	RP5-858B6.1
7	76442214	76446214	-	5	ENSG00000225703	lincRNA	AC005522.7
21	46298858	46302858	+	5	ENSG00000226115	lincRNA	AP001476.3
1	206117041	206121041	-	5	ENSG00000226202	lincRNA	RP11-328D5.1
10	134179685	134183685	-	5	ENSG00000226900	lincRNA	RP11-432J24.5
1	218598148	218602148	-	5	ENSG00000226927	lincRNA	RP11-302I18.3
6	19840777	19844777	-	5	ENSG00000227116	lincRNA	RP3-471C18.1
2	114176125	114180125	-	5	ENSG00000227359	lincRNA	AC017074.2
9	115451057	115455057	+	5	ENSG00000227482	lincRNA	RP11-18B16.2
1	232924412	232928412	+	5	ENSG00000227630	lincRNA	RP4-781K5.8
20	49910858	49914858	-	5	ENSG00000227964	lincRNA	RP5-1112F19.2
10	5698130	5702130	-	5	ENSG00000228951	lincRNA	RP11-336A10.4
1	70942724	70946724	+	5	ENSG00000229051	lincRNA	RP5-952N6.1
1	234199748	234203748	-	5	ENSG00000229291	lincRNA	RP4-580N22.2
3	185971637	185975637	-	5	ENSG00000229433	lincRNA	RP11-329B9.1
2	130349596	130353596	-	5	ENSG00000229536	lincRNA	AC079776.1
1	210406172	210410172	+	5	ENSG00000229983	lincRNA	RP11-15I11.2
10	43234192	43238192	+	5	ENSG00000230555	lincRNA	RP11-517P14.2
7	5479961	5483961	+	5	ENSG00000230733	lincRNA	AC092171.4
14	100612000	100616000	-	5	ENSG00000230805	lincRNA	AL132709.1
7	2388282	2392282	+	5	ENSG00000230914	lincRNA	AC004840.8
10	103071141	103075141	-	5	ENSG00000230967	lincRNA	RP11-107I14.5
22	44830704	44834704	-	5	ENSG00000231010	lincRNA	RP6-109B7.2
20	48089448	48093448	-	5	ENSG00000231265	lincRNA	LINC00651
1	111950868	111954868	-	5	ENSG00000231346	lincRNA	RP5-836N10.1
9	23817668	23821668	+	5	ENSG00000231460	lincRNA	RP11-321L2.1
12	9995202	9999202	-	5	ENSG00000231560	lincRNA	AC091814.3
20	48220494	48224494	+	5	ENSG00000231742	lincRNA	RP11-112L6.4
1	232732148	232736148	-	5	ENSG00000231768	lincRNA	RP5-855F14.1
1	178069882	178073882	-	5	ENSG00000231966	lincRNA	RP11-12M5.4
1	159168794	159172794	-	5	ENSG00000232188	lincRNA	RP11-312J18.6
2	114141213	114145213	+	5	ENSG00000233479	lincRNA	AC017074.1
6	11523569	11527569	+	5	ENSG00000233656	lincRNA	RP11-716O23.1
2	201737933	201741933	+	5	ENSG00000234431	lincRNA	AC007283.5
1	167694314	167698314	-	5	ENSG00000234437	lincRNA	RP1-206D15.3
22	20976098	20980098	+	5	ENSG00000234630	lincRNA	LL22NC03-2H8.4
21	45236429	45240429	-	5	ENSG00000234880	lincRNA	LINC00163
9	139049313	139053313	+	5	ENSG00000235117	lincRNA	RP11-229P13.20
20	51656300	51660300	+	5	ENSG00000235415	lincRNA	AC005808.3
1	11590175	11594175	+	5	ENSG00000235643	lincRNA	RP1-69M21.2
10	29123048	29127048	-	5	ENSG00000235824	lincRNA	LINC00837
17	15659781	15663781	-	5	ENSG00000237057	lincRNA	AC015922.6
1	13856992	13860992	-	5	ENSG00000237445	lincRNA	CTA-520D8.2
9	131302090	131306090	+	5	ENSG00000239353	lincRNA	RP11-492E3.51
3	171544160	171548160	+	5	ENSG00000239628	lincRNA	RP11-543D10.2
1	154241485	154245485	-	5	ENSG00000241471	lincRNA	RP11-336K24.4
2	9825921	9829921	-	5	ENSG00000243491	lincRNA	RP11-521D12.5
4	163879270	163883270	+	5	ENSG00000248431	lincRNA	AC005150.1
5	37987261	37991261	+	5	ENSG00000248533	lincRNA	CTD-2130F23.1
5	139042414	139046414	+	5	ENSG00000249526	lincRNA	CTB-35F21.1
5	17495119	17499119	+	5	ENSG00000249662	lincRNA	RP11-321E2.4
12	8830120	8834120	+	5	ENSG00000249790	lincRNA	RP11-20D14.6
5	64816631	64820631	-	5	ENSG00000250081	lincRNA	CTD-2116N20.1
5	88023545	88027545	-	5	ENSG00000250377	lincRNA	CTC-467M3.3
12	73080582	73084582	-	5	ENSG00000251138	lincRNA	RP11-81H3.2
8	29659544	29663544	-	5	ENSG00000251191	lincRNA	LINC00589
5	172821109	172825109	+	5	ENSG00000253141	lincRNA	CTB-164N12.1
8	139162995	139166995	-	5	ENSG00000253288	lincRNA	RP11-238K6.1
8	29659744	29663744	+	5	ENSG00000253490	lincRNA	AC145110.1
8	102219069	102223069	+	5	ENSG00000253737	lincRNA	KB-1460A1.3
8	142355509	142359509	+	5	ENSG00000254197	lincRNA	RP11-10J21.5
11	69542813	69546813	-	5	ENSG00000254605	lincRNA	RP11-626H12.2
11	85580172	85584172	-	5	ENSG00000254699	lincRNA	RP11-12D16.2
11	59088123	59092123	-	5	ENSG00000255008	lincRNA	AP000442.4
11	45789346	45793346	+	5	ENSG00000255447	lincRNA	CTD-2210P24.6
8	125895105	125899105	-	5	ENSG00000255491	lincRNA	RP11-1082L8.4
11	65267776	65271776	+	5	ENSG00000255557	lincRNA	RP11-770G2.2
12	6138146	6142146	-	5	ENSG00000255775	lincRNA	RP3-454B23.1
11	61018488	61022488	+	5	ENSG00000255931	lincRNA	RP11-286N22.10
12	31411502	31415502	-	5	ENSG00000256232	lincRNA	RP11-771K4.1
12	25928055	25932055	-	5	ENSG00000256256	lincRNA	RP11-443N24.4
11	61064307	61068307	-	5	ENSG00000256443	lincRNA	RP11-794G24.1
12	40610661	40614661	-	5	ENSG00000257239	lincRNA	RP11-630C16.2
12	46504904	46508904	+	5	ENSG00000257488	lincRNA	RP5-1057I20.2
12	41324567	41328567	-	5	ENSG00000257510	lincRNA	RP11-609L23.1
12	44288670	44292670	-	5	ENSG00000257657	lincRNA	RP11-352M15.1
12	115581770	115585770	+	5	ENSG00000257883	lincRNA	RP11-497G19.1
1	233181174	233185174	-	5	ENSG00000258082	lincRNA	RP11-443B7.3
12	95401351	95405351	-	5	ENSG00000258272	lincRNA	RP11-510I5.4
14	74086637	74090637	+	5	ENSG00000258425	lincRNA	CTD-2207P18.1
14	103414201	103418201	-	5	ENSG00000258534	lincRNA	CTD-2134A5.4
14	64853261	64857261	-	5	ENSG00000258760	lincRNA	CTD-2509G16.5
14	34900585	34904585	-	5	ENSG00000258860	lincRNA	RP11-561B11.3
14	76458745	76462745	-	5	ENSG00000259058	lincRNA	RP11-488C13.4
14	20409591	20413591	-	5	ENSG00000259130	lincRNA	RP11-219E7.3
15	46269180	46273180	-	5	ENSG00000259235	lincRNA	RP11-605F22.2
15	48574569	48578569	-	5	ENSG00000259618	lincRNA	RP11-562A8.5
8	141606782	141610782	-	5	ENSG00000259758	lincRNA	CASC7
17	77931855	77935855	-	5	ENSG00000260011	lincRNA	RP13-20L14.1
1	1174577	1178577	-	5	ENSG00000260179	lincRNA	RP5-902P8.12
9	138139091	138143091	-	5	ENSG00000260193	lincRNA	RP11-83N9.5
21	44590606	44594606	-	5	ENSG00000260256	lincRNA	AP001063.1
4	819012	823012	-	5	ENSG00000260262	lincRNA	RP11-440L14.3
20	61229256	61233256	-	5	ENSG00000260416	lincRNA	RP5-963E22.5
16	84181373	84185373	+	5	ENSG00000260417	lincRNA	CTD-2542L18.1
6	22253401	22257401	-	5	ENSG00000260455	lincRNA	RP1-67M12.2
12	52825276	52829276	-	5	ENSG00000260470	lincRNA	RP11-834C11.11
16	988927	992927	-	5	ENSG00000260496	lincRNA	RP11-161M6.3
16	1099628	1103628	+	5	ENSG00000260532	lincRNA	LA16c-381G6.1
16	73039291	73043291	-	5	ENSG00000260539	lincRNA	RP11-252A24.7
16	1500981	1504981	+	5	ENSG00000260646	lincRNA	LA16c-385E7.1
16	86081662	86085662	+	5	ENSG00000260750	lincRNA	RP11-482M8.1
17	23615522	23619522	-	5	ENSG00000260777	lincRNA	CTD-2008P7.1
16	30657489	30661489	+	5	ENSG00000260899	lincRNA	RP11-2C24.4
7	73036258	73040258	+	5	ENSG00000261467	lincRNA	RP11-731K22.1
16	3569183	3573183	+	5	ENSG00000261938	lincRNA	RP11-461A8.1
16	14015374	14019374	-	5	ENSG00000262097	lincRNA	CTD-2135D7.5
6	44290654	44294654	+	5	ENSG00000262179	lincRNA	RP1-302G2.5
17	75505751	75509751	+	5	ENSG00000262188	lincRNA	RP11-353N14.4
17	1102044	1106044	-	5	ENSG00000262213	lincRNA	AC144836.1
17	75436504	75440504	-	5	ENSG00000262343	lincRNA	RP11-353N14.3
17	75409846	75413846	+	5	ENSG00000262772	lincRNA	RP11-353N14.2
18	304737	308737	+	5	ENSG00000264514	lincRNA	RP11-720L2.4
17	77515755	77519755	-	5	ENSG00000264735	lincRNA	RP11-498C9.17
17	35422484	35426484	-	5	ENSG00000265799	lincRNA	RP11-387H17.6
17	58884086	58888086	+	5	ENSG00000265971	lincRNA	RP11-269G24.6
17	34662076	34666076	-	5	ENSG00000266753	lincRNA	RP11-690G19.3
19	14340008	14344008	-	5	ENSG00000266913	lincRNA	CTC-548K16.2
17	38432800	38436800	+	5	ENSG00000267267	lincRNA	CTD-3199J23.4
19	1270224	1274224	+	5	ENSG00000267372	lincRNA	AC005330.2
19	346589	350589	+	5	ENSG00000267443	lincRNA	AC010641.1
19	15834734	15838734	-	5	ENSG00000267453	lincRNA	AC004791.2
17	73052617	73056617	+	5	ENSG00000267506	lincRNA	RP11-13K12.1
19	15989531	15993531	+	5	ENSG00000267527	lincRNA	AC004790.3
19	731755	735755	+	5	ENSG00000267530	lincRNA	AC006273.5
15	68908799	68912799	-	5	ENSG00000267539	lincRNA	RP11-138H8.7
19	19791525	19795525	-	5	ENSG00000267581	lincRNA	CTC-559E9.4
19	14263017	14267017	-	5	ENSG00000267723	lincRNA	CTD-2189E23.1
17	63695620	63699620	+	5	ENSG00000267731	lincRNA	RP11-147L13.8
17	73234236	73238236	-	5	ENSG00000267790	lincRNA	RP11-316M20.1
11	64413123	64417123	-	5	ENSG00000267804	lincRNA	RP11-665N17.4
13	112666446	112670446	-	5	ENSG00000267868	lincRNA	RP11-120K24.3
19	59387543	59391543	+	5	ENSG00000268816	lincRNA	CTD-3093M3.1
19	44606415	44610415	+	5	ENSG00000269410	lincRNA	CTB-60E11.4
19	52539805	52543805	+	5	ENSG00000269619	lincRNA	CTD-3023J11.2
19	59639340	59643340	-	5	ENSG00000269873	lincRNA	CTD-2587H19.3
11	66059983	66063983	-	5	ENSG00000269990	lincRNA	CTD-3074O7.12
11	310727	314727	-	5	ENSG00000270105	lincRNA	RP11-326C3.14
12	122338183	122342183	-	5	ENSG00000270113	lincRNA	RP11-282O18.6
16	84172678	84176678	-	5	ENSG00000270124	lincRNA	RP11-118F19.1
16	2989302	2993302	+	5	ENSG00000270168	lincRNA	LA16c-380H5.4
5	43041402	43045402	-	5	ENSG00000271788	lincRNA	CTD-2201E18.5
5	17158898	17162898	-	5	ENSG00000271892	lincRNA	CTD-2228A4.1
2	196086668	196090668	-	5	ENSG00000271893	lincRNA	RP11-762E8.1
1	1092600	1096600	+	5	ENSG00000272141	lincRNA	RP11-465B22.8
5	43095254	43099254	+	5	ENSG00000272144	lincRNA	CTD-2035E11.5
2	10825635	10829635	-	5	ENSG00000272275	lincRNA	RP11-791G15.2
5	43067575	43071575	+	5	ENSG00000272382	lincRNA	CTD-2035E11.4
19	730862	734862	-	5	ENSG00000272473	lincRNA	AC006273.4
16	70589378	70593378	-	5	ENSG00000187008	processed_transcript	PKD1L3
12	115453610	115457610	+	5	ENSG00000196668	processed_transcript	LINC00173
7	149102064	149106064	+	5	ENSG00000197558	processed_transcript	SSPO
17	73617475	73621475	-	5	ENSG00000204282	processed_transcript	TNRC6C-AS1
19	4628294	4632294	+	5	ENSG00000205790	processed_transcript	AC005594.3
17	2264129	2268129	-	5	ENSG00000205821	processed_transcript	RP1-59D14.3
2	61223608	61227608	-	5	ENSG00000212978	processed_transcript	AC016747.3
19	40319568	40323568	+	5	ENSG00000221857	processed_transcript	CTD-2527I21.4
X	142666498	142670498	+	5	ENSG00000225970	processed_transcript	RP3-526F5.2
21	44727888	44731888	+	5	ENSG00000228709	processed_transcript	AP001065.15
17	38736864	38740864	-	5	ENSG00000236383	processed_transcript	LINC00854
7	2481054	2485054	-	5	ENSG00000236734	processed_transcript	GRIFIN
10	3171824	3175824	+	5	ENSG00000237399	processed_transcript	PITRM1-AS1
7	104366746	104370746	+	5	ENSG00000237513	processed_transcript	RP11-325F22.2
1	740955	744955	-	5	ENSG00000240453	processed_transcript	RP11-206L10.10
21	44572532	44576532	-	5	ENSG00000241728	processed_transcript	AP001062.8
22	30929102	30933102	+	5	ENSG00000242082	processed_transcript	RP1-90G24.10
22	18477398	18481398	-	5	ENSG00000243762	processed_transcript	AC006547.8
22	29825862	29829862	+	5	ENSG00000248603	processed_transcript	RP3-412A9.10
22	36946885	36950885	-	5	ENSG00000251267	processed_transcript	RP1-5O6.6
12	120983595	120987595	+	5	ENSG00000256546	processed_transcript	AC156455.1
9	129686887	129690887	-	5	ENSG00000257524	processed_transcript	RP11-203J24.9
12	53031712	53035712	+	5	ENSG00000258137	processed_transcript	RP11-753H16.3
14	93461165	93465165	-	5	ENSG00000258584	processed_transcript	FAM181A-AS1
15	72893617	72897617	+	5	ENSG00000261606	processed_transcript	RP11-414J4.2
17	178996	182996	+	5	ENSG00000262061	processed_transcript	RP11-1260E13.4
17	75792343	75796343	-	5	ENSG00000262580	processed_transcript	RP11-334C17.5
17	76976651	76980651	-	5	ENSG00000262877	processed_transcript	RP11-1055B8.4
17	7262146	7266146	+	5	ENSG00000262880	processed_transcript	RP11-104H15.7
17	21416374	21420374	-	5	ENSG00000266050	processed_transcript	AC113144.2
16	88498066	88502066	+	5	ENSG00000267048	processed_transcript	RP11-566K11.7
19	60255108	60259108	-	5	ENSG00000267149	processed_transcript	CTC-550B14.6
17	39546806	39550806	+	5	ENSG00000267638	processed_transcript	RP11-546M21.6
19	45471226	45475226	-	5	ENSG00000205041	sense_intronic	CTC-425O23.2
1	244833798	244837798	+	5	ENSG00000225300	sense_intronic	RP11-439E19.1
1	222465604	222469604	-	5	ENSG00000232628	sense_intronic	RP11-365O16.3
22	40863882	40867882	-	5	ENSG00000232710	sense_intronic	RP4-669P10.16
1	150002809	150006809	+	5	ENSG00000232937	sense_intronic	RP11-98D18.2
1	44480532	44484532	-	5	ENSG00000233602	sense_intronic	ERI3-IT1
4	1340267	1344267	+	5	ENSG00000253399	sense_intronic	AC078852.2
4	1338369	1342369	+	5	ENSG00000254094	sense_intronic	AC078852.1
16	29585264	29589264	+	5	ENSG00000260043	sense_intronic	RP11-368N21.4
16	29838727	29842727	-	5	ENSG00000260114	sense_intronic	CTD-2574D22.4
16	12544840	12548840	+	5	ENSG00000260601	sense_intronic	RP11-552C15.1
16	2085028	2089028	-	5	ENSG00000261123	sense_intronic	RP11-304L19.3
19	2678325	2682325	-	5	ENSG00000261342	sense_intronic	AC006538.1
16	88004473	88008473	-	5	ENSG00000261574	sense_intronic	RP1-168P16.2
16	4325820	4329820	-	5	ENSG00000262712	sense_intronic	RP11-295D4.1
17	75902046	75906046	+	5	ENSG00000262979	sense_intronic	CTD-2047H16.2
17	24994991	24998991	-	5	ENSG00000265625	sense_intronic	RP11-68I3.11
19	11700598	11704598	-	5	ENSG00000266922	sense_intronic	CTC-499B15.6
19	60871810	60875810	+	5	ENSG00000267096	sense_intronic	CTD-2537I9.13
17	72974745	72978745	+	5	ENSG00000267263	sense_intronic	RP11-75C10.7
17	55214956	55218956	+	5	ENSG00000267637	sense_intronic	RP11-619I22.1
19	1362900	1366900	+	5	ENSG00000267759	sense_intronic	CTB-25B13.13
19	40217078	40221078	+	5	ENSG00000267874	sense_intronic	CTD-2527I21.9
19	16610479	16614479	-	5	ENSG00000267904	sense_intronic	CTC-429P9.5
19	43380316	43384316	+	5	ENSG00000268499	sense_intronic	CTB-102L5.8
19	43364856	43368856	+	5	ENSG00000269653	sense_intronic	CTB-102L5.7
8	11739309	11743309	-	5	ENSG00000269899	sense_intronic	RP11-589N15.2
14	103228650	103232650	+	5	ENSG00000269940	sense_intronic	RP11-73M18.7
14	103230443	103234443	+	5	ENSG00000269958	sense_intronic	RP11-73M18.8
15	28565458	28569458	+	5	ENSG00000270055	sense_intronic	CTD-3092A11.2
14	103221666	103225666	+	5	ENSG00000270108	sense_intronic	RP11-73M18.6
3	195701521	195705521	-	5	ENSG00000244675	sense_overlapping	AC108676.1
11	1839983	1843983	+	5	ENSG00000249086	sense_overlapping	AC051649.12
11	57160073	57164073	+	5	ENSG00000254602	sense_overlapping	AP000662.4
14	102628813	102632813	+	5	ENSG00000259444	sense_overlapping	RP11-736N17.8
15	89181958	89185958	+	5	ENSG00000259704	sense_overlapping	CTD-3094K11.1
7	154883378	154887378	+	5	ENSG00000260426	sense_overlapping	RP5-912I13.1
5	180145475	180149475	-	5	ENSG00000260841	sense_overlapping	CTC-205M6.5
16	3938446	3942446	-	5	ENSG00000262185	sense_overlapping	RP11-462G12.1
19	11909774	11913774	+	5	ENSG00000267274	sense_overlapping	CTD-2006C1.12
17	31167516	31171516	+	5	ENSG00000267347	sense_overlapping	AC015849.13

## Sheet: Hypomethylated lncRNA promoters
chromosome	promoter_start	promoter_end	strand	aberrant patterns	Ensemble ID	subtype	symbols
2	65515349	65519349	+	1	ENSG00000204929	lincRNA	AC074391.1
17	14145896	14149896	+	1	ENSG00000266709	lincRNA	RP11-214O1.2
8	23135929	23139929	+	1	ENSG00000246582	processed_transcript	RP11-1149O23.3
10	119793780	119797780	+	2	ENSG000001776401	antisense	CASC2
4	183301396	183305396	-	2	ENSG00000177822	antisense	AC108142.1
1	30961938	30965938	+	2	ENSG00000186056	antisense	MATN1-AS1
6	33667093	33671093	-	2	ENSG00000197251	antisense	LINC00336
6	30135396	30139396	-	2	ENSG00000204623	antisense	ZNRD1-AS1
9	38608471	38612471	+	2	ENSG00000204860	antisense	FAM201A
12	6640687	6644687	+	2	ENSG00000219410	antisense	RP4-761J14.8
2	178984912	178988912	+	2	ENSG00000223960	antisense	AC009948.5
17	40592660	40596660	-	2	ENSG00000224505	antisense	AC002117.1
10	29736337	29740337	+	2	ENSG00000224597	antisense	PTCHD3P1
3	197117344	197121344	+	2	ENSG00000224614	antisense	AC124944.2
5	56240298	56244298	-	2	ENSG00000225230	antisense	AC008937.3
5	76045796	76049796	-	2	ENSG00000225407	antisense	CTD-2384B11.2
7	12575542	12579542	-	2	ENSG00000225606	antisense	AC005281.2
7	26380846	26384846	-	2	ENSG00000225792	antisense	AC004540.4
X	37963588	37967588	+	2	ENSG00000226679	antisense	RP13-43E11.1
7	39570363	39574363	-	2	ENSG00000227172	antisense	AC011290.4
2	20051459	20055459	+	2	ENSG00000227210	antisense	AC079145.4
2	187266259	187270259	-	2	ENSG00000227227	antisense	AC017101.10
2	237657199	237661199	-	2	ENSG00000227252	antisense	AC105760.2
21	32570045	32574045	+	2	ENSG00000227256	antisense	MIS18A-AS1
2	173307180	173311180	-	2	ENSG00000228016	antisense	RAPGEF4-AS1
1	100206008	100210008	-	2	ENSG00000228084	antisense	RP5-884G6.2
9	107358131	107362131	-	2	ENSG00000228317	antisense	RP11-235C23.5
2	71073081	71077081	+	2	ENSG00000228384	antisense	AC007040.6
2	131227922	131231922	-	2	ENSG00000229797	antisense	AC140481.8
10	81826648	81830648	-	2	ENSG00000230091	antisense	TMEM254-AS1
10	35453954	35457954	-	2	ENSG00000230534	antisense	RP11-297A16.2
2	207211042	207215042	+	2	ENSG00000231653	antisense	AC010731.3
21	44443601	44447601	+	2	ENSG00000232124	antisense	AP001057.1
13	78951367	78955367	-	2	ENSG00000232132	antisense	NDFIP2-AS1
X	131176856	131180856	+	2	ENSG00000232160	antisense	RP5-842K24.2
3	11033910	11037910	-	2	ENSG00000232287	antisense	SLC6A1-AS1
9	78980730	78984730	-	2	ENSG00000232998	antisense	VPS13A-AS1
9	138740457	138744457	-	2	ENSG00000233016	antisense	SNHG7
6	97074266	97078266	-	2	ENSG00000233797	antisense	UFL1-AS1
2	242470187	242474187	+	2	ENSG00000233806	antisense	AC131097.3
2	70380087	70384087	+	2	ENSG00000233849	antisense	AC022201.5
6	159157031	159161031	+	2	ENSG00000233893	antisense	EZR-AS1
2	27430617	27434617	+	2	ENSG00000234072	antisense	AC074117.10
22	35427909	35431909	+	2	ENSG00000234688	antisense	RP1-293L6.1
2	3500050	3504050	+	2	ENSG00000235078	antisense	AC142528.1
20	19140121	19144121	-	2	ENSG00000235996	antisense	RP11-97N19.2
7	100286174	100290174	-	2	ENSG00000236305	antisense	RP11-126L15.4
1	232557375	232561375	+	2	ENSG00000236358	antisense	RP5-827C21.2
9	139065047	139069047	+	2	ENSG00000236394	antisense	RP11-229P13.15
3	44700149	44704149	-	2	ENSG00000236869	antisense	RP11-944L7.4
10	72645991	72649991	-	2	ENSG00000237512	antisense	UNC5B-AS1
22	17336027	17340027	+	2	ENSG00000237517	antisense	DGCR5
6	126110029	126114029	-	2	ENSG00000237742	antisense	RP11-624M8.1
6	13592505	13596505	+	2	ENSG00000237786	antisense	GFOD1-AS1
3	150284809	150288809	+	2	ENSG00000239718	antisense	HLTF-AS1
7	140041346	140045346	-	2	ENSG00000240889	antisense	NDUFB2-AS1
7	150355774	150359774	-	2	ENSG00000243433	antisense	RP11-148K1.10
6	116889548	116893548	-	2	ENSG00000244158	antisense	RP1-93H18.6
3	55494767	55498767	+	2	ENSG00000244586	antisense	WNT5A-AS1
12	31116048	31120048	-	2	ENSG00000245614	antisense	DDX11-AS1
8	6250071	6254071	-	2	ENSG00000246089	antisense	RP11-115C21.2
5	98135073	98139073	-	2	ENSG00000246763	antisense	RGMB-AS1
11	120826932	120830932	-	2	ENSG00000246790	antisense	RP11-730K11.1
6	36270960	36274960	-	2	ENSG00000246982	antisense	RP1-179N16.6
8	104378176	104382176	-	2	ENSG00000247081	antisense	RP11-318M2.2
4	4592759	4596759	+	2	ENSG00000247708	antisense	STX18-AS1
3	140589347	140593347	+	2	ENSG00000248932	antisense	RP11-319G6.1
4	177476603	177480603	-	2	ENSG00000248980	antisense	RP11-87F15.2
5	95091755	95095755	-	2	ENSG00000250240	antisense	CTD-2154I11.2
4	121205561	121209561	+	2	ENSG00000250938	antisense	RP11-679C8.2
6	119295649	119299649	+	2	ENSG00000253194	antisense	RP11-351A11.1
8	86562396	86566396	-	2	ENSG00000253549	antisense	RP11-317J10.2
8	22478629	22482629	-	2	ENSG00000254230	antisense	RP11-582J16.3
11	70835368	70839368	+	2	ENSG00000254682	antisense	RP11-660L16.2
6	4078656	4082656	+	2	ENSG00000254821	antisense	RP3-400B16.4
8	11240421	11244421	-	2	ENSG00000255020	antisense	AF131216.5
11	275305	279305	+	2	ENSG00000255026	antisense	RP11-326C3.2
11	61860138	61864138	-	2	ENSG00000255118	antisense	RP11-703H8.7
12	131362008	131366008	+	2	ENSG00000256542	antisense	RP13-895J2.3
12	3849161	3853161	+	2	ENSG00000256862	antisense	RP11-664D1.1
12	131360050	131364050	+	2	ENSG00000256943	antisense	RP13-895J2.2
12	51732489	51736489	-	2	ENSG00000257337	antisense	RP11-983P16.4
12	50986422	50990422	-	2	ENSG00000257829	antisense	RP11-845M18.6
14	35363722	35367722	-	2	ENSG00000258938	antisense	RP11-317N8.5
14	104125229	104129229	-	2	ENSG00000259037	antisense	RP11-614O9.1
15	46409345	46413345	-	2	ENSG00000259488	antisense	RP11-154J22.1
16	71254570	71258570	+	2	ENSG00000259768	antisense	RP5-991G20.1
16	82886092	82890092	-	2	ENSG00000260530	antisense	RP11-558A11.2
16	32171244	32175244	-	2	ENSG00000260575	antisense	RP11-56L13.7
22	45535124	45539124	-	2	ENSG00000260708	antisense	CTA-29F11.1
16	56786517	56790517	+	2	ENSG00000260867	antisense	RP11-459F6.1
22	42537669	42541669	+	2	ENSG00000261251	antisense	RP3-388M5.9
16	70312584	70316584	+	2	ENSG00000261513	antisense	RP11-432I5.8
17	9489702	9493702	-	2	ENSG00000262296	antisense	RP11-55L4.1
17	16224708	16228708	-	2	ENSG00000265401	antisense	RP11-138I1.4
18	8695619	8699619	-	2	ENSG00000265962	antisense	RP11-674N23.1
17	34581069	34585069	+	2	ENSG00000266101	antisense	RP5-906A24.2
19	41558770	41562770	+	2	ENSG00000266973	antisense	CTD-3162L10.3
18	53446532	53450532	+	2	ENSG00000267040	antisense	RP11-35G9.3
19	39540157	39544157	-	2	ENSG00000267219	antisense	AC010504.2
18	13489288	13493288	-	2	ENSG00000267366	antisense	RP11-53B2.5
19	14001369	14005369	-	2	ENSG00000267670	antisense	CTB-55O6.4
19	12850783	12854783	+	2	ENSG00000267735	antisense	CTD-2265O21.7
18	54011926	54015926	-	2	ENSG00000267743	antisense	RP11-718I15.1
19	7363925	7367925	-	2	ENSG00000267852	antisense	CTB-133G6.2
19	62553192	62557192	-	2	ENSG00000268678	antisense	CTC-444N24.13
16	85906616	85910616	+	2	ENSG00000270006	antisense	RP11-178L8.7
3	37258672	37262672	-	2	ENSG00000270194	antisense	RP11-259K5.2
1	6374202	6378202	+	2	ENSG00000271746	antisense	RP1-202O8.3
1	1539038	1543038	-	2	ENSG00000272106	antisense	RP11-345P4.9
11	118441619	118445619	-	2	ENSG00000272186	antisense	RP11-110I1.13
8	30057816	30061816	+	2	ENSG00000272256	antisense	RP11-489E7.4
2	177208905	177212905	-	2	ENSG00000163364	lincRNA	AC017048.3
11	129688098	129692098	+	2	ENSG00000175773	lincRNA	RP11-121M22.1
17	8066086	8070086	-	2	ENSG00000178977	lincRNA	LINC00324
16	21217671	21221671	+	2	ENSG00000189149	lincRNA	CRYM-AS1
X	134058330	134062330	-	2	ENSG00000196972	lincRNA	LINC00087
8	144886298	144890298	+	2	ENSG00000203499	lincRNA	FAM83H-AS1
2	74996783	75000783	+	2	ENSG00000204792	lincRNA	AC104135.3
3	195202142	195206142	-	2	ENSG00000214146	lincRNA	RP11-699L21.1
7	156984777	156988777	+	2	ENSG00000223872	lincRNA	AC006372.5
10	127396125	127400125	-	2	ENSG00000224023	lincRNA	RP11-383C5.4
5	111522122	111526122	+	2	ENSG00000224032	lincRNA	EPB41L4A-AS1
20	2133863	2137863	+	2	ENSG00000226644	lincRNA	RP11-128M1.1
9	20672687	20676687	-	2	ENSG00000227071	lincRNA	RP11-4E23.2
10	122728203	122732203	-	2	ENSG00000227307	lincRNA	RP11-95I16.2
1	20440175	20444175	+	2	ENSG00000228105	lincRNA	RP3-340N1.6
1	701869	705869	-	2	ENSG00000228327	lincRNA	RP11-206L10.2
X	73428134	73432134	-	2	ENSG00000230590	lincRNA	FTX
1	120840189	120844189	-	2	ENSG00000230806	lincRNA	RP11-343N15.1
22	30694810	30698810	+	2	ENSG00000230866	lincRNA	CTA-342B11.2
2	70203953	70207953	-	2	ENSG00000231327	lincRNA	AC016700.5
1	112331915	112335915	+	2	ENSG00000231437	lincRNA	RP11-88H9.2
6	169930342	169934342	+	2	ENSG00000231690	lincRNA	LINC00574
20	61280700	61284700	-	2	ENSG00000231977	lincRNA	RP5-963E22.4
2	66652666	66656666	+	2	ENSG00000232046	lincRNA	AC007392.3
15	99205289	99209289	+	2	ENSG00000232386	lincRNA	RP11-66B24.2
10	112617491	112621491	+	2	ENSG00000232470	lincRNA	RP11-313D6.3
9	37067893	37071893	+	2	ENSG00000233137	lincRNA	RP11-220I1.1
6	72185193	72189193	-	2	ENSG00000233237	lincRNA	LINC00472
5	90610715	90614715	-	2	ENSG00000234292	lincRNA	RP11-213H15.1
10	2345269	2349269	-	2	ENSG00000234556	lincRNA	LINC00701
6	146959760	146963760	-	2	ENSG00000237468	lincRNA	RP11-715G15.1
10	2529913	2533913	+	2	ENSG00000237500	lincRNA	RP11-526P5.1
10	6660387	6664387	+	2	ENSG00000237943	lincRNA	PRKCQ-AS1
1	108615834	108619834	-	2	ENSG00000238122	lincRNA	RP11-483I13.2
3	87923469	87927469	-	2	ENSG00000239572	lincRNA	RP11-451B8.1
3	108440178	108444178	-	2	ENSG00000242759	lincRNA	LINC00882
13	101842870	101846870	-	2	ENSG00000243319	lincRNA	FGF14-IT1
6	2931200	2935200	+	2	ENSG00000244041	lincRNA	RP1-90J20.7
3	64403947	64407947	+	2	ENSG00000244564	lincRNA	RP11-14D22.1
8	67501766	67505766	-	2	ENSG00000246145	lincRNA	RP11-346I3.4
12	67365802	67369802	-	2	ENSG00000247363	lincRNA	RP11-637A17.2
4	188769913	188773913	+	2	ENSG00000249642	lincRNA	RP11-565A3.1
8	2465860	2469860	-	2	ENSG00000249694	lincRNA	RP11-378A12.1
5	72543530	72547530	+	2	ENSG00000249743	lincRNA	RP11-60A8.1
4	112386	116386	+	2	ENSG00000250312	lincRNA	ZNF718
3	127466329	127470329	+	2	ENSG00000250934	lincRNA	RP11-71E19.1
13	44888297	44892297	+	2	ENSG00000251015	lincRNA	SLC25A30-AS1
4	152547437	152551437	-	2	ENSG00000251611	lincRNA	RP11-610P16.1
5	113417602	113421602	+	2	ENSG00000251628	lincRNA	RP11-371M22.1
8	1904970	1908970	+	2	ENSG00000253696	lincRNA	RP11-439C15.2
5	150516216	150520216	-	2	ENSG00000254298	lincRNA	CTB-17P3.4
11	45331498	45335498	+	2	ENSG00000254427	lincRNA	RP11-430H10.1
11	75831348	75835348	-	2	ENSG00000255135	lincRNA	RP11-111M22.3
12	65747209	65751209	-	2	ENSG00000256248	lincRNA	RP11-123O10.4
12	129764779	129768779	-	2	ENSG00000256725	lincRNA	RP11-662M24.2
14	19173187	19177228	+	2	ENSG00000257357	lincRNA	RP11-244H18.3
12	46384135	46388135	+	2	ENSG00000257433	lincRNA	RP1-197B17.3
12	100324969	100328969	-	2	ENSG00000257543	lincRNA	RP11-321F8.4
12	56614225	56618225	-	2	ENSG00000257698	lincRNA	RP11-620J15.3
12	101740307	101744307	-	2	ENSG00000258169	lincRNA	LINC00485
14	90952363	90956363	+	2	ENSG00000258798	lincRNA	RP11-895M11.3
14	104378045	104382045	+	2	ENSG00000258811	lincRNA	CTD-3051D23.1
14	74828860	74832860	+	2	ENSG00000259687	lincRNA	RP11-293M10.5
16	18488506	18492506	-	2	ENSG00000260550	lincRNA	RP11-457I16.2
16	78359961	78363961	-	2	ENSG00000261390	lincRNA	RP11-345M22.2
16	34285651	34289651	+	2	ENSG00000261398	lincRNA	RP11-244B22.6
16	69392244	69396244	-	2	ENSG00000262890	lincRNA	RP11-424M24.5
17	26078613	26082613	+	2	ENSG00000263603	lincRNA	CTD-2349P21.5
18	256148	260148	+	2	ENSG00000263884	lincRNA	RP11-705O1.8
18	5226597	5230597	-	2	ENSG00000264575	lincRNA	LINC00526
18	5226525	5230525	-	2	ENSG00000265091	lincRNA	RP11-835E18.5
17	21856846	21860846	+	2	ENSG00000266885	lincRNA	RP11-744K17.2
19	49095797	49099797	-	2	ENSG00000267058	lincRNA	RP11-15A1.3
19	41561654	41565654	-	2	ENSG00000267363	lincRNA	CTD-3162L10.4
19	40793408	40797408	-	2	ENSG00000267626	lincRNA	AC002115.9
19	56464332	56468332	+	2	ENSG00000268318	lincRNA	CTD-3187F8.11
19	16514625	16518625	-	2	ENSG00000269399	lincRNA	CTD-3222D19.7
19	53706729	53710729	-	2	ENSG00000269814	lincRNA	CTC-273B12.10
20	56760802	56764802	+	2	ENSG00000270279	lincRNA	RP4-806M20.5
6	146098002	146102002	-	2	ENSG00000270828	lincRNA	RP3-466P17.2
6	170447388	170451388	-	2	ENSG00000271234	lincRNA	RP5-894D12.4
1	28444242	28448242	+	2	ENSG00000271398	lincRNA	RP5-1092A3.5
3	27727405	27731405	+	2	ENSG00000272282	lincRNA	RP11-222K16.2
6	654405	658405	-	2	ENSG00000272463	lincRNA	RP11-532F6.3
17	40748197	40752197	-	2	ENSG00000006062	processed_transcript	MAP3K14
20	21052624	21056624	+	2	ENSG000000889701	processed_transcript	PLK1S1
10	97877462	97881462	+	2	ENSG000001778530	processed_transcript	ZNF518A
22	17813416	17817416	+	2	ENSG00000185065	processed_transcript	AC000068.5
8	6678576	6682576	-	2	ENSG000001865303	processed_transcript	XKR5
3	50215683	50219683	+	2	ENSG000001883380	processed_transcript	SLC38A3
20	36495410	36499410	-	2	ENSG00000196756	processed_transcript	SNHG17
6	86443170	86447170	-	2	ENSG00000203875	processed_transcript	SNHG5
16	33684314	33688314	-	2	ENSG00000205452	processed_transcript	RP11-812E19.3
22	46403982	46407982	-	2	ENSG00000205634	processed_transcript	LINC00898
15	30512726	30516726	-	2	ENSG00000215304	processed_transcript	RP13-395E19.3
X	101908745	101912745	+	2	ENSG00000223546	processed_transcript	LINC00630
X	51154103	51158103	+	2	ENSG00000226530	processed_transcript	RP11-348F1.2
17	23947935	23951935	+	2	ENSG00000227543	processed_transcript	SPAG5-AS1
1	750851	754851	+	2	ENSG00000228794	processed_transcript	RP11-206L10.11
17	25926144	25930144	-	2	ENSG00000231421	processed_transcript	AC006050.2
4	109306130	109310130	+	2	ENSG00000232021	processed_transcript	LEF1-AS1
20	1873892	1877892	+	2	ENSG00000233896	processed_transcript	RP4-684O24.5
20	1252065	1256065	+	2	ENSG00000234684	processed_transcript	SDCBP2-AS1
10	102121362	102125362	+	2	ENSG00000235823	processed_transcript	LINC00263
7	41709458	41713458	-	2	ENSG00000236310	processed_transcript	AC005027.3
X	148428249	148432264	-	2	ENSG00000241769	processed_transcript	LINC00893
7	128287916	128291916	-	2	ENSG00000242902	processed_transcript	RP11-309L24.2
6	28661134	28665134	+	2	ENSG00000246350	processed_transcript	RP5-1186N24.3
3	132581009	132585009	-	2	ENSG00000250608	processed_transcript	RP11-933H2.4
12	123021741	123025741	+	2	ENSG00000255906	processed_transcript	RP11-522N14.1
12	77720259	77724259	+	2	ENSG00000257948	processed_transcript	RP11-123M21.1
2	27657417	27661417	+	2	ENSG00000259080	processed_transcript	RP11-158I13.2
9	139184257	139188257	-	2	ENSG00000261793	processed_transcript	RP11-350O14.18
19	49642480	49646480	-	2	ENSG00000267188	processed_transcript	CTC-512J12.4
17	72474833	72478833	-	2	ENSG00000267568	processed_transcript	RP11-87G24.3
17	30758900	30762900	-	2	ENSG00000267745	processed_transcript	RP11-686D22.8
10	42452022	42456022	-	2	ENSG00000272373	processed_transcript	ZNF33B
10	127395924	127399924	-	2	ENSG00000234134	sense_intronic	RP11-383C5.5
1	209371339	209375339	-	2	ENSG00000234233	sense_intronic	KCNH1-IT1
9	13267186	13271186	-	2	ENSG00000234740	sense_intronic	RP11-272P10.2
3	116858070	116862070	+	2	ENSG00000241596	sense_intronic	RP11-326J18.1
15	43278122	43282122	-	2	ENSG00000260035	sense_intronic	CTD-2651B20.6
2	177963665	177967665	-	2	ENSG00000213963	sense_overlapping	AC074286.1
8	29264606	29268606	-	2	ENSG00000260253	sense_overlapping	RP4-676L2.1
19	44501338	44505338	-	2	ENSG00000268262	sense_overlapping	CTC-246B18.8
1	16045229	16049229	-	3	ENSG00000179743	antisense	RP11-169K16.9
10	89407740	89411740	-	3	ENSG00000196566	antisense	RP11-57C13.3
10	112619981	112623981	-	3	ENSG00000203497	antisense	PDCD4-AS1
2	108515084	108519084	-	3	ENSG00000214184	antisense	AC012487.2
3	49000425	49004425	-	3	ENSG00000223343	antisense	RP13-131K19.2
7	55606358	55610358	+	3	ENSG00000223475	antisense	RP11-310H4.1
1	85512986	85516986	+	3	ENSG00000223653	antisense	RP11-131L23.1
2	20113376	20117376	+	3	ENSG00000223734	antisense	RP11-644K8.1
7	126775418	126779418	+	3	ENSG00000224138	antisense	AC000123.4
1	100502264	100506264	-	3	ENSG00000224616	antisense	RP11-305E17.6
22	38016939	38020939	+	3	ENSG00000224794	antisense	RP3-333H23.8
10	44773143	44777143	-	3	ENSG00000224812	antisense	TMEM72-AS1
2	42248945	42252945	-	3	ENSG00000224875	antisense	AC083949.1
1	6216887	6220887	+	3	ENSG00000225077	antisense	LINC00337
2	152661088	152665088	+	3	ENSG00000225214	antisense	AC079790.2
22	28202115	28206115	-	3	ENSG00000225465	antisense	RFPL1S
1	20383566	20387566	-	3	ENSG00000225986	antisense	RP3-340N1.5
10	103566825	103570825	+	3	ENSG00000226009	antisense	KCNIP2-AS1
10	122598711	122602711	-	3	ENSG00000227165	antisense	WDR11-AS1
6	153344578	153348578	+	3	ENSG00000227627	antisense	RP1-101K10.6
1	112081986	112085986	+	3	ENSG00000227811	antisense	RP4-773A18.4
22	37405771	37409771	-	3	ENSG00000228274	antisense	RP3-508I15.9
1	39096259	39100259	+	3	ENSG00000228436	antisense	RP5-864K19.4
22	30016485	30020485	+	3	ENSG00000228839	antisense	RP3-400N23.6
X	51154054	51158054	-	3	ENSG00000229151	antisense	RP11-348F1.3
10	32674331	32678331	+	3	ENSG00000229327	antisense	RP11-135A24.2
1	43690185	43694185	+	3	ENSG00000229348	antisense	HYI-AS1
1	41100173	41104173	+	3	ENSG00000229528	antisense	RP5-1066H13.4
1	11080319	11084319	+	3	ENSG00000230337	antisense	RP4-635E18.6
1	19407582	19411582	+	3	ENSG00000230424	antisense	RP1-43E13.2
6	69399640	69403640	-	3	ENSG00000230910	antisense	RP3-525N10.2
1	38096956	38100956	+	3	ENSG00000230955	antisense	RP11-109P14.10
6	30178996	30182996	+	3	ENSG00000231226	antisense	TRIM31-AS1
1	119482542	119486542	+	3	ENSG00000231365	antisense	RP11-418J17.1
1	232573962	232577962	-	3	ENSG00000231663	antisense	RP5-827C21.4
1	9668200	9672200	-	3	ENSG00000231789	antisense	RP11-558F24.4
6	161270102	161274102	+	3	ENSG00000231863	antisense	RP3-428L16.1
2	208826216	208830216	+	3	ENSG00000231908	antisense	IDH1-AS1
3	197841855	197845855	-	3	ENSG00000232065	antisense	AC023797.1
1	68068574	68072574	+	3	ENSG00000232284	antisense	GNG12-AS1
1	24518978	24522978	-	3	ENSG00000232298	antisense	RP11-10N16.3
7	6593130	6597130	-	3	ENSG00000232581	antisense	AC079742.4
4	184660641	184664641	-	3	ENSG00000232648	antisense	RP11-367N14.2
6	135415864	135419864	+	3	ENSG00000232876	antisense	CTA-212D2.2
10	91393019	91397019	+	3	ENSG00000232936	antisense	RP11-80H5.2
1	20929960	20933960	+	3	ENSG00000233069	antisense	RP5-930J4.2
9	42355088	42359088	-	3	ENSG00000233207	antisense	RP11-216M21.7
2	131309037	131313037	-	3	ENSG00000233221	antisense	AC133785.1
1	33586540	33590540	+	3	ENSG00000233246	antisense	RP11-415J8.5
3	44639293	44643293	-	3	ENSG00000233509	antisense	ZNF197-AS1
10	32673433	32677433	+	3	ENSG00000233825	antisense	RP11-135A24.4
2	43308216	43312216	+	3	ENSG00000234936	antisense	AC010883.5
2	216983664	216987664	-	3	ENSG00000235042	antisense	AC098820.2
20	33334468	33338468	+	3	ENSG00000235214	antisense	FAM83C-AS1
1	114271637	114275637	-	3	ENSG00000235527	antisense	RP5-1073O3.7
3	14663943	14667943	-	3	ENSG00000235629	antisense	AC090952.5
1	144536562	144540562	+	3	ENSG00000235702	antisense	WI2-925H4.1
14	94691735	94695735	+	3	ENSG00000235706	antisense	DICER1-AS1
11	116210043	116214043	+	3	ENSG00000235910	antisense	AP006216.12
1	117401635	117405635	-	3	ENSG00000236137	antisense	RP11-27K13.3
2	122121696	122125696	+	3	ENSG00000236859	antisense	AC018737.1
21	34207708	34211708	+	3	ENSG00000237945	antisense	LINC00649
9	137937479	137941479	+	3	ENSG00000238058	antisense	RP11-432J22.2
3	100101958	100105958	+	3	ENSG00000239462	antisense	CTD-2021J15.1
3	114219069	114223069	+	3	ENSG00000240057	antisense	RP11-572M11.4
7	127077302	127081302	-	3	ENSG00000240790	antisense	AC073934.6
17	44059036	44063036	+	3	ENSG00000242207	antisense	HOXB-AS4
3	155319811	155323811	-	3	ENSG00000243069	antisense	ARHGEF26-AS1
20	42806076	42810076	-	3	ENSG00000244558	antisense	RP11-445H22.4
11	118755698	118759698	+	3	ENSG00000245248	antisense	USP2-AS1
4	101088186	101092186	+	3	ENSG00000245322	antisense	RP11-15B17.1
11	124173556	124177556	+	3	ENSG00000245498	antisense	RP11-677M14.7
15	58556669	58560669	+	3	ENSG00000245534	antisense	RP11-219B17.1
11	10785420	10789420	+	3	ENSG00000246308	antisense	RP11-685M7.3
5	110873823	110877823	+	3	ENSG00000246859	antisense	STARD4-AS1
4	35920133	35924133	+	3	ENSG00000247193	antisense	RP11-431M7.3
5	58369345	58373345	+	3	ENSG00000247345	antisense	RP11-266N13.2
5	74666495	74670495	-	3	ENSG00000247372	antisense	CTD-2235C13.2
5	87598468	87602468	+	3	ENSG00000247828	antisense	TMEM161B-AS1
11	75155340	75159340	-	3	ENSG00000247867	antisense	CTD-2530H12.1
5	179650851	179654851	+	3	ENSG00000248367	antisense	CTB-129O4.1
5	101862144	101866144	+	3	ENSG00000249017	antisense	RP11-58B2.1
5	118432484	118436484	-	3	ENSG00000249494	antisense	CTB-161M19.4
8	6551138	6555138	-	3	ENSG00000249898	antisense	CTD-2541M15.1
3	127283753	127287753	+	3	ENSG00000250012	antisense	RP11-124N2.1
5	146592615	146596615	-	3	ENSG00000250343	antisense	CTC-255N20.1
11	116701964	116705964	-	3	ENSG00000250699	antisense	AP000892.4
4	3044039	3048039	-	3	ENSG00000251075	antisense	HTT-AS1
5	148715398	148719398	-	3	ENSG00000253618	antisense	RP11-394O4.4
8	8119546	8123546	-	3	ENSG00000253893	antisense	FAM85B
8	17701134	17705134	+	3	ENSG00000253944	antisense	RP11-156K13.1
8	102571903	102575903	-	3	ENSG00000254024	antisense	KB-1562D12.1
8	136536377	136540377	-	3	ENSG00000254372	antisense	RP11-343P9.1
11	56847653	56851653	+	3	ENSG00000254662	antisense	RP11-872D17.4
11	124965683	124969683	-	3	ENSG00000254671	antisense	STT3A-AS1
9	101706704	101710704	-	3	ENSG00000255145	antisense	RP11-60I3.5
11	1285575	1289575	+	3	ENSG00000255153	antisense	TOLLIP-AS1
11	117279	121279	+	3	ENSG00000255229	antisense	RP11-304M2.3
11	33752310	33756310	+	3	ENSG00000255272	antisense	RP11-646J21.6
11	117905019	117909019	-	3	ENSG00000255435	antisense	RP11-770J1.3
12	7230932	7234932	-	3	ENSG00000255572	antisense	RP11-273B20.3
12	119121477	119125477	+	3	ENSG00000255857	antisense	PXN-AS1
12	24991364	24995364	+	3	ENSG00000255921	antisense	RP11-662I13.2
11	113145623	113149623	-	3	ENSG00000256603	antisense	RP11-667M19.2
10	134748191	134752191	-	3	ENSG00000256925	antisense	RP13-439H18.4
11	60428837	60432837	+	3	ENSG00000257052	antisense	RP11-881M11.2
12	100979263	100983263	+	3	ENSG00000257222	antisense	RP11-554E23.4
12	57598687	57602687	+	3	ENSG00000257443	antisense	RP11-150C16.1
12	47028995	47032995	+	3	ENSG00000257735	antisense	RP11-370I10.6
14	26135458	26139458	+	3	ENSG00000257842	antisense	NOVA1-AS1
14	44434030	44438030	-	3	ENSG00000258633	antisense	RP11-857B24.1
15	99651147	99655147	+	3	ENSG00000259172	antisense	RP11-299G20.2
15	38402709	38406709	+	3	ENSG00000259330	antisense	LINC00984
15	42504634	42508634	-	3	ENSG00000259595	antisense	RP11-516C1.1
14	102866457	102870457	-	3	ENSG00000259775	antisense	RP11-45P15.4
5	10404713	10408713	-	3	ENSG00000259802	antisense	CTD-2256P15.2
16	48655636	48659636	-	3	ENSG00000259843	antisense	RP11-429P3.3
16	71378643	71382643	+	3	ENSG00000259901	antisense	RP5-991G20.4
8	9947174	9951174	-	3	ENSG00000260093	antisense	RP11-1E4.1
16	82396940	82400940	-	3	ENSG00000260228	antisense	RP11-483P21.2
16	45733735	45737735	+	3	ENSG00000260281	antisense	RP11-329J18.2
10	101368802	101372802	+	3	ENSG00000260475	antisense	RP11-85A1.3
10	17723883	17727883	-	3	ENSG00000260589	antisense	RP11-390B4.5
14	20920291	20924291	+	3	ENSG00000260830	antisense	RP11-524O1.4
16	45563401	45567401	+	3	ENSG00000261173	antisense	RP11-169E6.1
15	38921877	38925877	-	3	ENSG00000261183	antisense	RP11-532F12.5
6	7484570	7488570	-	3	ENSG00000261189	antisense	RP3-512B11.3
17	72177619	72181619	+	3	ENSG00000261335	antisense	RP11-318A15.2
20	37022168	37026168	-	3	ENSG00000261431	antisense	RP4-616B8.4
16	51642286	51646286	-	3	ENSG00000261550	antisense	RP11-467J12.4
16	49330128	49334128	-	3	ENSG00000261644	antisense	RP11-327F22.2
16	68316417	68320417	+	3	ENSG00000262136	antisense	CTD-2033A16.3
16	2845900	2849900	+	3	ENSG00000263325	antisense	LA16c-325D7.1
17	78007686	78011686	-	3	ENSG00000265458	antisense	RP13-20L14.6
17	77476998	77480996	+	3	ENSG00000265688	antisense	MAFG-AS1
17	74638399	74642399	+	3	ENSG00000266711	antisense	RP11-398J5.1
19	39609018	39613018	-	3	ENSG00000267024	antisense	CTD-2588C8.8
19	49095993	49099993	+	3	ENSG00000267191	antisense	RP11-15A1.2
18	54488089	54492089	-	3	ENSG00000267226	antisense	RP11-126O1.5
18	13204366	13208366	-	3	ENSG00000267239	antisense	RP11-794M8.1
19	521215	525215	-	3	ENSG00000267751	antisense	AC009005.2
19	62481514	62485514	-	3	ENSG00000267871	antisense	CTC-444N24.6
19	55044745	55048745	-	3	ENSG00000268006	antisense	PTOV1-AS1
19	56464245	56468245	-	3	ENSG00000268595	antisense	CTD-3187F8.2
19	16600554	16604554	+	3	ENSG00000269427	antisense	CTC-429P9.1
6	79998154	80002154	+	3	ENSG00000270362	antisense	RP11-46B11.5
12	50102662	50106662	-	3	ENSG00000271065	antisense	RP11-607P23.1
2	32089634	32093634	+	3	ENSG00000271228	antisense	CTC-336P14.1
10	35663335	35667335	-	3	ENSG00000271335	antisense	RP11-324I22.4
10	11691310	11695310	+	3	ENSG00000271360	antisense	RP11-138I18.1
5	114624101	114628101	+	3	ENSG00000271797	antisense	CTC-428G20.6
6	136911492	136915492	+	3	ENSG00000272189	antisense	RP3-325F22.5
6	3012127	3016127	-	3	ENSG00000272277	antisense	RP1-40E16.12
5	34873140	34877140	-	3	ENSG00000272323	antisense	CTD-2517O10.6
18	75538733	75542733	-	3	ENSG00000178412	lincRNA	RP11-567M16.3
16	29168330	29172330	+	3	ENSG00000198106	lincRNA	SNX29P2
1	51471356	51475356	-	3	ENSG00000203356	lincRNA	RP11-296A18.3
9	131283551	131287551	+	3	ENSG00000204054	lincRNA	LINC00963
13	63314259	63318259	-	3	ENSG00000219926	lincRNA	RP11-394A14.2
2	177208684	177212684	+	3	ENSG00000224577	lincRNA	AC017048.4
10	101178938	101182938	+	3	ENSG00000224934	lincRNA	RP11-441O15.3
10	103058765	103062765	+	3	ENSG00000225208	lincRNA	RP11-107I14.2
21	44402387	44406387	-	3	ENSG00000225331	lincRNA	AP001055.6
3	26637185	26641185	-	3	ENSG00000225386	lincRNA	AC099754.1
6	52548064	52552064	+	3	ENSG00000225791	lincRNA	TRAM2-AS1
1	750765	754765	-	3	ENSG00000225880	lincRNA	LINC00115
9	88751434	88755434	+	3	ENSG00000226237	lincRNA	RP11-276H19.1
2	160275192	160279192	-	3	ENSG00000226266	lincRNA	AC009961.3
2	409057	413057	+	3	ENSG00000226277	lincRNA	AC105393.2
10	38303759	38307759	+	3	ENSG00000226447	lincRNA	RP11-393J16.4
2	6551586	6555586	+	3	ENSG00000226488	lincRNA	AC021021.2
2	105125003	105129003	+	3	ENSG00000226508	lincRNA	AC104655.3
19	42432654	42436654	+	3	ENSG00000226686	lincRNA	AC012309.5
9	10601202	10605202	+	3	ENSG00000226717	lincRNA	RP11-87N24.2
2	175058363	175062363	+	3	ENSG00000226853	lincRNA	AC010894.3
2	118658432	118662432	-	3	ENSG00000226856	lincRNA	AC093901.1
2	138973738	138977738	-	3	ENSG00000228043	lincRNA	AC097721.2
6	168371261	168375261	+	3	ENSG00000228361	lincRNA	RP11-503C24.3
13	98648965	98652965	-	3	ENSG00000228889	lincRNA	UBAC2-AS1
3	180346455	180350455	-	3	ENSG00000229102	lincRNA	RP11-360P21.2
9	127546652	127550652	-	3	ENSG00000229582	lincRNA	RP11-423C15.3
12	76240552	76244552	+	3	ENSG00000231121	lincRNA	RP1-34H18.1
1	119670322	119674322	+	3	ENSG00000232650	lincRNA	RP5-834N19.1
10	28326723	28330723	+	3	ENSG00000233472	lincRNA	RP11-218D6.4
9	83492448	83496448	+	3	ENSG00000233926	lincRNA	RP11-154D17.1
X	119031529	119035529	-	3	ENSG00000234493	lincRNA	GS1-421I3.2
21	25854092	25858092	+	3	ENSG00000234883	lincRNA	MIR155HG
9	131058454	131062454	+	3	ENSG00000235007	lincRNA	RP11-344B5.4
2	25450218	25454218	-	3	ENSG00000235072	lincRNA	AC012074.2
2	8639373	8643373	-	3	ENSG00000236008	lincRNA	AC011747.4
2	19407990	19411990	-	3	ENSG00000236204	lincRNA	AC092594.1
21	15359262	15363262	+	3	ENSG00000236471	lincRNA	AF127577.12
2	127861176	127865176	+	3	ENSG00000236682	lincRNA	AC068282.3
1	221382014	221386014	+	3	ENSG00000236846	lincRNA	RP11-239E10.2
15	36150452	36154452	-	3	ENSG00000236914	lincRNA	RP11-1008C21.2
9	101619992	101623992	-	3	ENSG00000237461	lincRNA	RP11-554F20.1
1	702025	706025	+	3	ENSG00000237491	lincRNA	RP11-206L10.9
2	107523537	107527537	-	3	ENSG00000237880	lincRNA	AC096669.2
3	181800417	181804417	-	3	ENSG00000239774	lincRNA	RP11-496B10.3
9	131059162	131063162	+	3	ENSG00000241084	lincRNA	RP11-344B5.3
3	67785811	67789811	+	3	ENSG00000241316	lincRNA	RP11-81N13.1
3	108440229	108444229	+	3	ENSG00000243701	lincRNA	LINC00883
16	79666425	79670425	+	3	ENSG00000245059	lincRNA	RP11-303E16.7
14	70175768	70179768	-	3	ENSG00000245466	lincRNA	CTD-2540L5.6
11	58665064	58669064	-	3	ENSG00000245571	lincRNA	AP001258.4
16	53518602	53522602	-	3	ENSG00000245694	lincRNA	CRNDE
15	65916271	65920271	-	3	ENSG00000245719	lincRNA	RP11-34F13.2
8	6678486	6682486	+	3	ENSG00000245857	lincRNA	GS1-24F4.2
15	40816608	40820608	+	3	ENSG00000246283	lincRNA	CTD-2036P10.3
16	64997928	65001928	+	3	ENSG00000246898	lincRNA	LINC00920
15	33623688	33627688	+	3	ENSG00000248079	lincRNA	DPH6-AS1
5	37874297	37878297	+	3	ENSG00000248587	lincRNA	GDNF-AS1
4	53218330	53222330	+	3	ENSG00000248866	lincRNA	USP46-AS1
5	1984977	1988977	+	3	ENSG00000248994	lincRNA	RP11-259O2.1
3	134236586	134240586	-	3	ENSG00000249725	lincRNA	RP11-469L4.1
3	131312083	131316083	+	3	ENSG00000249846	lincRNA	RP11-77P16.4
4	6251361	6255361	+	3	ENSG00000249896	lincRNA	RP11-586D19.1
11	61110542	61114542	+	3	ENSG00000250230	lincRNA	RP11-855O10.2
4	188047117	188051117	+	3	ENSG00000250829	lincRNA	RP11-11N5.1
4	3732915	3736915	-	3	ENSG00000250986	lincRNA	AC141928.1
11	134108700	134112700	+	3	ENSG00000251226	lincRNA	RP11-469N6.1
4	6252956	6256956	+	3	ENSG00000251408	lincRNA	RP11-586D19.2
12	128903442	128907442	-	3	ENSG00000251536	lincRNA	RP11-572C21.1
16	1952961	1956961	+	3	ENSG00000255198	lincRNA	SNHG9
11	134087646	134091646	+	3	ENSG00000255344	lincRNA	RP11-469N6.2
12	128746725	128750725	-	3	ENSG00000256137	lincRNA	RP11-174M13.2
12	3345260	3349260	+	3	ENSG00000257048	lincRNA	RP11-476M19.2
12	56109166	56113166	+	3	ENSG00000258001	lincRNA	RP11-756H6.1
15	23659535	23663535	+	3	ENSG00000259011	lincRNA	RP11-2C7.1
14	70175674	70179674	-	3	ENSG00000259115	lincRNA	CTD-2540L5.5
15	29293515	29297515	+	3	ENSG00000259448	lincRNA	RP11-16E12.1
X	37648344	37652344	+	3	ENSG00000259977	lincRNA	AL121578.2
2	36433761	36437761	-	3	ENSG00000260025	lincRNA	RP11-490M8.1
16	34285533	34289533	-	3	ENSG00000260073	lincRNA	RP11-488I20.9
9	37067773	37071773	-	3	ENSG00000260100	lincRNA	RP11-220I1.5
16	88698225	88702225	-	3	ENSG00000260507	lincRNA	RP11-356C4.3
9	99543311	99547311	+	3	ENSG00000260677	lincRNA	RP11-546O6.4
15	39850222	39854222	-	3	ENSG00000260814	lincRNA	RP11-107F6.3
16	32105155	32109155	+	3	ENSG00000260847	lincRNA	RP11-17M15.1
16	71254409	71258409	-	3	ENSG00000261008	lincRNA	AC004158.2
16	80759402	80763402	+	3	ENSG00000261029	lincRNA	CTD-2588J6.2
16	86823892	86827892	+	3	ENSG00000261273	lincRNA	LA16c-444G7.1
20	11613971	11617971	-	3	ENSG00000261411	lincRNA	RP11-268G13.1
4	123009188	123013188	+	3	ENSG00000261501	lincRNA	RP11-63B13.1
17	5311136	5315136	+	3	ENSG00000262099	lincRNA	CTC-524C5.5
16	24983759	24987759	+	3	ENSG00000262155	lincRNA	RP11-266L9.5
10	27570065	27574065	+	3	ENSG00000262412	lincRNA	RP11-85G18.6
17	1871708	1875708	-	3	ENSG00000262869	lincRNA	CTD-2545H1.1
17	60525392	60529392	+	3	ENSG00000263470	lincRNA	RP11-160O5.1
18	9322439	9326439	-	3	ENSG00000264964	lincRNA	RP11-888D10.3
17	58237593	58241593	+	3	ENSG00000265000	lincRNA	RP11-453A12.1
17	77841979	77845979	-	3	ENSG00000265692	lincRNA	RP13-516M14.4
17	8809565	8813565	+	3	ENSG00000265975	lincRNA	CTB-41I6.2
17	8018855	8022855	+	3	ENSG00000266824	lincRNA	RP11-599B13.7
17	1898052	1902052	-	3	ENSG00000267200	lincRNA	MIR132
19	15805663	15809663	-	3	ENSG00000267308	lincRNA	AC004510.3
19	61739756	61743756	-	3	ENSG00000267421	lincRNA	AC005498.3
18	75651714	75655714	+	3	ENSG00000267780	lincRNA	RP11-154H12.3
20	56824175	56828175	-	3	ENSG00000268649	lincRNA	MIR296
19	15730185	15734185	+	3	ENSG00000268673	lincRNA	AC011537.3
11	64301002	64305002	+	3	ENSG00000269038	lincRNA	AP001462.6
2	114361797	114365797	-	3	ENSG00000270019	lincRNA	RP11-141B14.1
5	135442185	135446185	-	3	ENSG00000270123	lincRNA	VTRNA2-1
5	133588000	133592000	+	3	ENSG00000270177	lincRNA	CTD-2410N18.3
13	43257727	43261727	+	3	ENSG00000270522	lincRNA	RP11-168P13.1
3	33812177	33816177	-	3	ENSG00000271020	lincRNA	RP11-10C24.1
4	90249674	90253674	+	3	ENSG00000271359	lincRNA	RP11-84C13.1
6	53320915	53324915	+	3	ENSG00000271367	lincRNA	RP3-483K16.4
3	33811446	33815446	-	3	ENSG00000271643	lincRNA	RP11-10C24.3
6	654533	658533	+	3	ENSG00000271727	lincRNA	RP11-532F6.4
1	15880210	15884210	-	3	ENSG00000271742	lincRNA	RP4-680D5.9
5	72283857	72287857	-	3	ENSG00000271926	lincRNA	CTD-2376I4.1
13	101842981	101846981	+	3	ENSG00000272143	lincRNA	FGF14-AS2
1	25444915	25448915	+	3	ENSG00000272432	lincRNA	RP3-465N24.6
6	26098869	26102869	+	3	ENSG00000272462	lincRNA	U91328.19
19	63506527	63510527	+	3	ENSG00000142396	processed_transcript	ERVK3-1
19	58625039	58629039	+	3	ENSG000001603360	processed_transcript	ZNF761
22	27755464	27759464	-	3	ENSG00000177993	processed_transcript	ZNRF3-AS1
7	91599854	91603854	+	3	ENSG00000188693	processed_transcript	CTB-161K23.1
17	25925608	25929608	+	3	ENSG00000214719	processed_transcript	AC005562.1
1	93582170	93586170	-	3	ENSG00000223745	processed_transcript	RP4-717I23.3
22	46404087	46408087	+	3	ENSG00000224271	processed_transcript	RP11-191L9.4
9	93941401	93945401	+	3	ENSG00000225511	processed_transcript	LINC00475
22	48502158	48506158	-	3	ENSG00000226954	processed_transcript	RP5-983L19.2
2	191592497	191596497	+	3	ENSG00000231858	processed_transcript	AC067945.4
2	200482127	200486127	-	3	ENSG00000232732	processed_transcript	AC073043.1
7	102870890	102874890	+	3	ENSG00000234715	processed_transcript	CTB-107G13.1
X	114997450	115001450	-	3	ENSG00000235244	processed_transcript	RP11-761E20.1
22	26643364	26647364	+	3	ENSG00000235954	processed_transcript	TTC28-AS1
17	13911537	13915537	-	3	ENSG00000236088	processed_transcript	COX10-AS1
X	107864426	107868426	+	3	ENSG00000237863	processed_transcript	RP6-24A23.3
11	2353798	2357798	-	3	ENSG00000238184	processed_transcript	AC129929.5
22	34124135	34128135	+	3	ENSG00000240293	processed_transcript	CTA-286B10.7
6	32736205	32740205	-	3	ENSG00000241287	processed_transcript	XXbac-BPG254F23.6
X	106905619	106909619	+	3	ENSG00000249615	processed_transcript	RP5-820B18.3
5	96543059	96547059	+	3	ENSG00000251513	processed_transcript	RP11-155G15.2
11	65931205	65935205	+	3	ENSG00000254510	processed_transcript	RP11-867G23.10
14	22303611	22307611	-	3	ENSG00000258458	processed_transcript	CTD-2555K7.2
14	89488756	89492756	-	3	ENSG00000259053	processed_transcript	RP11-33N16.3
17	42353399	42357399	-	3	ENSG00000261886	processed_transcript	RP11-63A1.1
17	41053057	41057057	+	3	ENSG00000263715	processed_transcript	RP11-105N13.4
17	55565787	55569787	-	3	ENSG00000267248	processed_transcript	CTD-2319I12.4
19	61515884	61519884	+	3	ENSG00000267549	processed_transcript	AC006116.17
X	146799027	146803027	-	3	ENSG00000268066	processed_transcript	FMR1-AS1
19	57590831	57594831	-	3	ENSG00000269834	processed_transcript	CTD-3018O17.3
6	33320611	33324611	-	3	ENSG00000272217	processed_transcript	XXbac-BPG157A10.21
6	150961663	150965663	+	3	ENSG00000232891	sense_intronic	RP11-136K14.1
9	134810277	134814277	+	3	ENSG00000233800	sense_intronic	RP11-295G24.4
12	11213219	11217219	-	3	ENSG00000256712	sense_intronic	RP11-785H5.2
15	49829974	49833974	+	3	ENSG00000259377	sense_intronic	CTD-2308G16.1
16	55836763	55840763	+	3	ENSG00000260038	sense_intronic	RP11-407G23.4
3	32253074	32257074	-	3	ENSG00000261572	sense_intronic	RP11-384L8.1
18	645259	649259	-	3	ENSG00000263727	sense_intronic	RP11-806L2.5
17	26320796	26324796	+	3	ENSG00000264456	sense_intronic	RP11-848P1.2
19	61513667	61517667	-	3	ENSG00000267298	sense_intronic	AC006116.19
3	9950390	9954390	+	3	ENSG00000269894	sense_intronic	RP11-1020A11.1
12	123018844	123022844	-	3	ENSG00000270061	sense_intronic	RP11-214K3.19
22	40813978	40817978	-	3	ENSG00000270083	sense_intronic	RP1-257I20.14
12	123020214	123024214	-	3	ENSG00000270095	sense_intronic	RP11-214K3.18
6	31474458	31478458	+	3	ENSG00000206337	sense_overlapping	HCP5
5	156817664	156821664	-	3	ENSG00000251405	sense_overlapping	CTB-109A12.1
11	76187056	76191056	+	3	ENSG00000261578	sense_overlapping	RP11-21L23.2
2	231622999	231626999	+	3	ENSG00000261829	sense_overlapping	RP11-223I10.1
10	97837985	97841985	-	4	ENSG00000226688	antisense	ENTPD1-AS1
12	8222072	8226072	+	4	ENSG00000226711	antisense	FAM66C
2	185569	189569	+	4	ENSG00000227061	antisense	AC079779.7
7	43253392	43257392	-	4	ENSG00000228680	antisense	AC004692.4
7	566121	570121	+	4	ENSG00000229380	antisense	AC147651.5
7	8266419	8270419	+	4	ENSG00000229970	antisense	AC007128.1
10	132781471	132785471	+	4	ENSG00000230098	antisense	RP11-462G8.3
16	10910	14910	+	4	ENSG00000231439	antisense	WASIR2
10	21500949	21504949	+	4	ENSG00000231920	antisense	NEBL-AS1
2	144409110	144413110	+	4	ENSG00000232377	antisense	AC016910.1
10	118417604	118421604	+	4	ENSG00000232767	antisense	RP11-498B4.5
17	15591231	15595231	-	4	ENSG00000233002	antisense	AC005324.6
7	157337982	157341982	+	4	ENSG00000233038	antisense	AC011899.9
19	41753812	41757812	+	4	ENSG00000233527	antisense	AC092295.7
2	3581957	3585957	+	4	ENSG00000234171	antisense	AC108488.3
7	93356161	93360161	+	4	ENSG00000234695	antisense	AC002076.10
1	19793913	19797913	-	4	ENSG00000235185	antisense	RP5-1056L3.1
2	227896161	227900161	-	4	ENSG00000236432	antisense	AC097662.2
22	40814883	40818883	+	4	ENSG00000237037	antisense	NDUFA6-AS1
13	31501776	31505776	-	4	ENSG00000237637	antisense	FRY-AS1
1	40744920	40748920	-	4	ENSG00000238287	antisense	RP11-656D10.3
9	21982777	21986777	+	4	ENSG00000240498	antisense	CDKN2B-AS1
7	8266388	8270388	+	4	ENSG00000244239	antisense	AC007009.1
3	48461064	48465064	-	4	ENSG00000244380	antisense	RP11-24C3.2
12	2668627	2672627	-	4	ENSG00000246627	antisense	CACNA1C-AS1
5	52439429	52443429	+	4	ENSG00000247796	antisense	CTD-2366F13.1
3	127594384	127598384	-	4	ENSG00000249833	antisense	RP11-71E19.5
4	187657145	187661145	-	4	ENSG00000251165	antisense	RP11-215A19.1
5	156624213	156628213	-	4	ENSG00000253653	antisense	CTC-248O19.1
11	10279827	10283827	-	4	ENSG00000254554	antisense	RP11-351I24.1
8	146197001	146201001	+	4	ENSG00000255559	antisense	ZNF252P-AS1
15	25458732	25462732	-	4	ENSG00000259168	antisense	RP11-100M12.3
15	67492422	67496422	-	4	ENSG00000259426	antisense	RP11-253M7.1
17	351161	355161	+	4	ENSG00000263015	antisense	RP5-1029F21.3
17	9487367	9491367	-	4	ENSG00000265349	antisense	RP11-55L4.2
9	72061602	72065602	-	4	ENSG00000268364	antisense	SMC5-AS1
19	53254440	53258440	+	4	ENSG00000269420	antisense	CTD-2265M8.2
7	35699349	35703349	+	4	ENSG00000271122	antisense	RP11-379H18.1
14	106007490	106011490	+	4	ENSG00000187156	lincRNA	LINC00221
1	95056425	95060425	-	4	ENSG00000224081	lincRNA	RP11-86H7.1
7	56516482	56520482	-	4	ENSG00000225488	lincRNA	RP11-760D2.1
2	161807496	161811496	+	4	ENSG00000227403	lincRNA	AC009299.3
6	19910962	19914962	-	4	ENSG00000228412	lincRNA	RP4-625H18.2
X	152527343	152531343	+	4	ENSG00000228616	lincRNA	RP11-66N11.7
13	23449949	23453949	+	4	ENSG00000228741	lincRNA	RP11-309I15.1
2	19930102	19934102	+	4	ENSG00000228784	lincRNA	LINC00954
14	105813314	105817314	+	4	ENSG00000229084	lincRNA	LINC00226
10	134626783	134630783	-	4	ENSG00000232903	lincRNA	RP13-137A17.4
11	1966902	1970902	+	4	ENSG00000232987	lincRNA	AC051649.6
1	84097294	84101294	-	4	ENSG00000233008	lincRNA	RP11-475O6.1
2	546204	550204	+	4	ENSG00000233633	lincRNA	AC093326.3
2	166357607	166361607	+	4	ENSG00000235192	lincRNA	AC009495.2
1	154690993	154694993	-	4	ENSG00000236947	lincRNA	RP11-98G7.1
10	134627028	134631028	+	4	ENSG00000240707	lincRNA	RP13-137A17.6
5	8508671	8512671	-	4	ENSG00000245729	lincRNA	RP11-480D4.1
5	8508677	8512677	-	4	ENSG00000249159	lincRNA	RP11-480D4.2
10	62162106	62166106	+	4	ENSG00000254271	lincRNA	RP11-131N11.4
11	133410212	133414212	-	4	ENSG00000254648	lincRNA	RP11-713P17.4
11	23706710	23710710	+	4	ENSG00000255193	lincRNA	RP11-945A11.1
12	130541449	130545449	-	4	ENSG00000256209	lincRNA	RP11-897M7.1
11	115033586	115037586	+	4	ENSG00000256717	lincRNA	AP000797.3
2	119307156	119311156	-	4	ENSG00000258910	lincRNA	RP11-19E11.1
14	96275281	96279281	+	4	ENSG00000258979	lincRNA	RP11-433J8.2
15	78329610	78333610	-	4	ENSG00000259417	lincRNA	RP11-2E17.1
15	35568301	35572301	-	4	ENSG00000259434	lincRNA	RP11-720L8.1
16	53524326	53528326	+	4	ENSG00000259711	lincRNA	CTD-3032H12.2
16	48055518	48059518	+	4	ENSG00000261623	lincRNA	RP11-189E14.4
16	51962906	51966906	+	4	ENSG00000261804	lincRNA	RP11-44F14.2
18	74364153	74368153	+	4	ENSG00000265378	lincRNA	RP11-123I22.1
17	8807938	8811938	+	4	ENSG00000266389	lincRNA	CTB-41I6.1
18	27329156	27333156	-	4	ENSG00000266521	lincRNA	RP11-650P15.1
19	49219254	49223254	-	4	ENSG00000267144	lincRNA	AC067968.3
7	29689396	29693396	-	4	ENSG00000225264	processed_transcript	AC007255.7
20	58094290	58098290	+	4	ENSG00000228340	processed_transcript	RP5-1043L13.1
22	39921406	39925406	-	4	ENSG00000231993	processed_transcript	RP1-85F18.5
8	1040289	1044289	+	4	ENSG00000254269	processed_transcript	CTD-2281E23.2
16	5227804	5231804	+	4	ENSG00000260411	processed_transcript	RP11-420N3.2
X	101739096	101743096	+	4	ENSG00000271147	processed_transcript	RP4-769N13.6
9	21983481	21987481	+	4	ENSG00000266446	sense_intronic	RP11-149I2.4
12	122309983	122313983	-	5	ENSG00000235423	3prime_overlapping_ncrna	RP11-282O18.3
2	233338903	233342903	-	5	ENSG00000241409	3prime_overlapping_ncrna	AC064852.4
2	139041130	139045130	+	5	ENSG00000241772	3prime_overlapping_ncrna	AC092620.2
2	113061088	113065088	+	5	ENSG00000243389	3prime_overlapping_ncrna	AC012442.5
9	71231457	71235457	-	5	ENSG00000243888	3prime_overlapping_ncrna	RP11-548B3.3
17	11403198	11407198	+	5	ENSG00000254652	3prime_overlapping_ncrna	RP11-678P16.1
12	110732980	110736980	+	5	ENSG00000257877	3prime_overlapping_ncrna	RP3-462E2.3
12	88477037	88481037	+	5	ENSG00000258302	3prime_overlapping_ncrna	RP11-981P6.1
12	55674310	55678310	+	5	ENSG00000258442	3prime_overlapping_ncrna	RP11-474N8.5
16	31705024	31709024	+	5	ENSG00000259810	3prime_overlapping_ncrna	AC002519.5
16	68053248	68057248	+	5	ENSG00000260108	3prime_overlapping_ncrna	RP11-140H17.1
16	22980995	22984995	-	5	ENSG00000260566	3prime_overlapping_ncrna	RP11-20G6.3
16	68292469	68296469	+	5	ENSG00000260772	3prime_overlapping_ncrna	RP11-311C24.1
16	32069335	32073335	-	5	ENSG00000261483	3prime_overlapping_ncrna	RP11-1166P10.8
16	61649313	61653313	-	5	ENSG00000261502	3prime_overlapping_ncrna	RP11-96H17.2
16	46756650	46760650	-	5	ENSG00000261538	3prime_overlapping_ncrna	RP11-3M1.1
15	69188820	69192820	-	5	ENSG00000261746	3prime_overlapping_ncrna	RP11-673C5.4
16	70125990	70129990	+	5	ENSG00000262588	3prime_overlapping_ncrna	RP11-510M2.9
16	67151465	67155465	+	5	ENSG00000262820	3prime_overlapping_ncrna	RP11-615I2.7
19	15630258	15634258	+	5	ENSG00000266948	3prime_overlapping_ncrna	AD000685.1
15	79386787	79390787	-	5	ENSG00000271725	3prime_overlapping_ncrna	RP11-761I4.4
1	223743522	223747522	-	5	ENSG00000272441	3prime_overlapping_ncrna	RP11-496N12.9
7	117072705	117076705	-	5	ENSG00000083622	antisense	AC000111.6
2	237627549	237631549	-	5	ENSG00000124835	antisense	AC105760.3
17	40934409	40938409	+	5	ENSG00000131484	antisense	RP11-798G7.5
7	47765599	47769599	+	5	ENSG00000146666	antisense	LINC00525
11	70384543	70388543	+	5	ENSG00000171671	antisense	SHANK2-AS3
15	39970283	39974283	+	5	ENSG00000174171	antisense	RP11-23P13.6
21	30040365	30044365	+	5	ENSG00000174680	antisense	GRIK1-AS1
6	114329995	114333995	+	5	ENSG00000175967	antisense	RP11-544L8__B.4
18	3581730	3585730	+	5	ENSG00000177337	antisense	DLGAP1-AS1
15	77056286	77060286	+	5	ENSG00000177699	antisense	RP11-16K12.1
13	28957887	28961887	-	5	ENSG00000179141	antisense	MTUS2-AS1
20	19211240	19215240	-	5	ENSG00000179447	antisense	RP5-1027G4.3
22	29215789	29219789	+	5	ENSG00000181123	antisense	RP4-539M6.14
10	11399853	11403853	-	5	ENSG00000181800	antisense	CELF2-AS1
22	35594429	35598429	-	5	ENSG00000183822	antisense	CTA-833B7.2
8	18620695	18624695	+	5	ENSG00000187229	antisense	RP11-161I2.1
10	31726688	31730688	-	5	ENSG00000196960	antisense	RP11-192P3.5
3	187957751	187961751	-	5	ENSG00000197099	antisense	RP11-573D15.8
21	26685825	26689825	+	5	ENSG00000197934	antisense	AP001597.1
11	12899048	12903048	-	5	ENSG00000203258	antisense	RP11-47J17.2
2	55294766	55298766	-	5	ENSG00000203327	antisense	AC012358.7
7	153385579	153389579	-	5	ENSG00000203335	antisense	AC006019.3
1	20940067	20944067	+	5	ENSG00000203394	antisense	RP5-930J4.4
2	68444220	68448220	-	5	ENSG00000203395	antisense	AC015969.3
1	10439199	10443199	+	5	ENSG00000203469	antisense	RP5-1113E3.3
3	29657304	29661304	-	5	ENSG00000203506	antisense	RBMS3-AS2
22	41999905	42003905	+	5	ENSG00000203527	antisense	Z99756.1
X	69299781	69303781	-	5	ENSG00000203588	antisense	IGBP1-AS1
1	167320867	167324867	-	5	ENSG00000203601	antisense	LINC00970
2	11779799	11783799	-	5	ENSG00000203643	antisense	AC012456.3
1	171695124	171699124	-	5	ENSG00000203739	antisense	RP11-296O14.3
10	104580468	104584468	+	5	ENSG00000203886	antisense	CYP17A1-AS1
9	139904843	139908843	-	5	ENSG00000203987	antisense	RP11-188C12.3
9	136682510	136686510	-	5	ENSG00000204011	antisense	COL5A1-AS1
X	111009781	111013781	+	5	ENSG00000204025	antisense	TRPC5OS
2	159297760	159301760	-	5	ENSG00000204380	antisense	AC005042.4
10	17466941	17470941	+	5	ENSG00000204832	antisense	ST8SIA6-AS1
11	71595933	71599933	-	5	ENSG00000204971	antisense	RP11-807H22.7
21	46078761	46082761	-	5	ENSG00000205424	antisense	AL592528.1
10	1556832	1560832	+	5	ENSG00000205696	antisense	ADARB2-AS1
12	7149924	7153924	+	5	ENSG00000205885	antisense	C1RL-AS1
20	36386352	36390352	-	5	ENSG00000206249	antisense	CTD-2308N23.2
22	48326333	48330333	+	5	ENSG00000212939	antisense	RP1-29C18.10
16	69344502	69348502	+	5	ENSG00000214353	antisense	VAC14-AS1
12	14707856	14711856	+	5	ENSG00000214772	antisense	RP11-174G6.1
17	10225174	10229174	+	5	ENSG00000214970	antisense	CTC-297N7.7
6	13401797	13405797	-	5	ENSG00000215022	antisense	RP1-257A7.4
22	35689235	35693235	+	5	ENSG00000215403	antisense	LL22NC01-81G9.3
X	69284229	69288229	-	5	ENSG00000220925	antisense	IGBP1-AS2
2	202688026	202692026	-	5	ENSG00000222035	antisense	AC079354.3
3	186361353	186365353	+	5	ENSG00000223358	antisense	EHHADH-AS1
2	241939192	241943192	-	5	ENSG00000223374	antisense	AC005104.3
1	229075215	229079215	+	5	ENSG00000223393	antisense	RP5-858B6.3
9	32621452	32625452	+	5	ENSG00000223440	antisense	RP11-555J4.4
5	132025863	132029863	-	5	ENSG00000223442	antisense	AC004041.2
X	12301173	12305173	-	5	ENSG00000223487	antisense	FRMPD4-AS1
20	51227496	51231496	-	5	ENSG00000223492	antisense	RP11-15M15.1
2	28384830	28388830	-	5	ENSG00000223522	antisense	AC093690.1
10	128712761	128716761	-	5	ENSG00000223528	antisense	RP11-223P11.3
6	32733635	32737635	+	5	ENSG00000223534	antisense	HLA-DQB1-AS1
6	109913802	109917802	+	5	ENSG00000223537	antisense	RP5-919F19.5
6	133800295	133804295	-	5	ENSG00000223542	antisense	RP1-283K11.3
3	46421554	46425554	-	5	ENSG00000223552	antisense	RP11-24F11.2
13	19311967	19315967	+	5	ENSG00000223576	antisense	RP11-61K9.2
6	151589275	151593275	-	5	ENSG00000223598	antisense	RP1-292B18.4
2	159949124	159953124	+	5	ENSG00000223642	antisense	AC008277.1
21	14874394	14878394	+	5	ENSG00000223662	antisense	SAMSN1-AS1
6	150245260	150249260	+	5	ENSG00000223701	antisense	RP11-244K5.1
2	24276071	24280071	-	5	ENSG00000223754	antisense	AC008073.9
7	81474429	81478429	+	5	ENSG00000223770	antisense	MIR1255B1
13	59614833	59618833	+	5	ENSG00000223815	antisense	DIAPH3-AS2
10	72939636	72943636	-	5	ENSG00000223817	antisense	CDH23-AS1
22	42241467	42245467	+	5	ENSG00000223843	antisense	EFCAB6-AS1
2	7133462	7137462	-	5	ENSG00000223884	antisense	AC019048.1
21	46462611	46466611	+	5	ENSG00000223901	antisense	AP001469.5
2	148374995	148378995	-	5	ENSG00000223911	antisense	AC009480.3
1	9828963	9832963	+	5	ENSG00000223989	antisense	RP11-84A14.5
7	55222121	55226121	-	5	ENSG00000224057	antisense	EGFR-AS1
2	130579727	130583727	+	5	ENSG00000224087	antisense	AC018804.3
1	93828344	93832344	+	5	ENSG00000224093	antisense	RP5-1033H22.2
21	43256542	43260542	-	5	ENSG00000224100	antisense	AP001630.5
7	37001926	37005926	+	5	ENSG00000224101	antisense	ELMO1-AS1
7	41698039	41702039	+	5	ENSG00000224116	antisense	INHBA-AS1
7	39410470	39414470	-	5	ENSG00000224122	antisense	POU6F2-AS1
1	87181013	87185013	-	5	ENSG00000224198	antisense	RP4-604K5.2
X	22099021	22103021	-	5	ENSG00000224204	antisense	PHEX-AS1
10	23670892	23674892	+	5	ENSG00000224215	antisense	RP11-371A19.2
2	25495490	25499490	+	5	ENSG00000224220	antisense	AC104699.1
1	171009668	171013668	+	5	ENSG00000224228	antisense	RP1-15D23.2
10	123483808	123487808	+	5	ENSG00000224250	antisense	RP11-78A18.2
10	5025680	5029680	+	5	ENSG00000224251	antisense	RP11-499O7.7
17	31422339	31426339	+	5	ENSG00000224298	antisense	AC069363.1
10	64553303	64557303	-	5	ENSG00000224301	antisense	RP11-144G16.1
6	30776823	30780823	+	5	ENSG00000224328	antisense	MDC1-AS1
13	77076687	77080687	-	5	ENSG00000224347	antisense	SCEL-AS1
13	93284398	93288398	-	5	ENSG00000224394	antisense	GPC6-AS2
13	29396788	29400788	-	5	ENSG00000224405	antisense	LINC00572
10	78741705	78745705	+	5	ENSG00000224500	antisense	RP11-328K22.1
11	3201867	3205867	+	5	ENSG00000224513	antisense	AC109309.4
13	46322279	46326279	+	5	ENSG00000224517	antisense	HTR2A-AS1
1	246776680	246780680	+	5	ENSG00000224521	antisense	RP11-438F14.3
X	154346825	154350825	+	5	ENSG00000224533	antisense	TMLHE-AS1
21	26450280	26454280	+	5	ENSG00000224541	antisense	AP001439.2
7	113845166	113849166	-	5	ENSG00000224595	antisense	AC073626.2
1	16356348	16360348	+	5	ENSG00000224621	antisense	RP11-276H7.3
2	183679492	183683492	-	5	ENSG00000224643	antisense	AC064871.3
9	113374293	113378293	+	5	ENSG00000224644	antisense	RP11-16L21.7
21	29479987	29483987	-	5	ENSG00000224649	antisense	AF124730.4
1	184411057	184415057	-	5	ENSG00000224691	antisense	GS1-174L6.4
1	110724964	110728964	+	5	ENSG00000224699	antisense	LAMTOR5-AS1
11	131357765	131361765	-	5	ENSG00000224700	antisense	RP11-697E14.2
1	163444488	163448488	+	5	ENSG00000224702	antisense	RP11-38C18.2
13	30403983	30407983	-	5	ENSG00000224743	antisense	TEX26-AS1
9	96735049	96739049	-	5	ENSG00000224764	antisense	RP11-54O15.3
1	47415509	47419509	+	5	ENSG00000224805	antisense	LINC00853
3	9028807	9032807	+	5	ENSG00000224808	antisense	SRGAP3-AS1
2	234280084	234284084	-	5	ENSG00000224814	antisense	AC114812.8
7	142281711	142285711	+	5	ENSG00000224970	antisense	RP11-114L10.2
6	54811612	54815612	-	5	ENSG00000224984	antisense	RP11-524H19.2
7	18434886	18438886	-	5	ENSG00000225000	antisense	AC010082.2
X	9964694	9968694	-	5	ENSG00000225076	antisense	WWC3-AS1
6	12098231	12102231	-	5	ENSG00000225102	antisense	RP11-456H18.1
20	59761507	59765507	-	5	ENSG00000225106	antisense	RP11-429E11.2
10	13790421	13794421	+	5	ENSG00000225112	antisense	RP11-295P9.6
1	109938370	109942370	+	5	ENSG00000225113	antisense	RP5-1160K1.3
1	7422201	7426201	-	5	ENSG00000225126	antisense	RP4-549F15.1
7	131597451	131601451	+	5	ENSG00000225144	antisense	AC018643.4
20	15479530	15483530	-	5	ENSG00000225181	antisense	RP11-388K2.1
13	74847431	74851431	-	5	ENSG00000225203	antisense	TBC1D4-AS1
1	169461551	169465551	-	5	ENSG00000225243	antisense	RP1-127D3.4
13	66447565	66451565	+	5	ENSG00000225263	antisense	PCDH9-AS3
1	158296902	158300902	+	5	ENSG00000225279	antisense	RP11-536C5.2
2	38940366	38944366	+	5	ENSG00000225284	antisense	AC018693.6
10	68480373	68484373	+	5	ENSG00000225299	antisense	RP11-344A5.1
6	144694130	144698130	-	5	ENSG00000225311	antisense	RP1-91J24.3
1	223019225	223023225	+	5	ENSG00000225334	antisense	RP11-449J1.1
2	131002318	131006318	+	5	ENSG00000225341	antisense	AC013269.4
13	38297707	38301707	-	5	ENSG00000225350	antisense	FREM2-AS1
7	158020948	158024948	+	5	ENSG00000225365	antisense	AC078942.1
2	26748836	26752836	-	5	ENSG00000225378	antisense	AC015977.6
X	154349141	154353141	+	5	ENSG00000225393	antisense	RP11-218L14.4
2	88617353	88621353	+	5	ENSG00000225420	antisense	AC104134.2
6	163393183	163397183	-	5	ENSG00000225437	antisense	RP1-257A15.1
20	40051194	40055194	+	5	ENSG00000225458	antisense	RP5-1121H13.4
3	194751696	194755696	+	5	ENSG00000225473	antisense	ATP13A4-AS1
10	78575416	78579416	+	5	ENSG00000225497	antisense	RP11-180I22.2
10	18860271	18864271	-	5	ENSG00000225527	antisense	RP11-383B4.4
3	21557312	21561312	+	5	ENSG00000225542	antisense	ZNF385D-AS1
7	111233808	111237808	+	5	ENSG00000225572	antisense	AC003077.1
1	54521666	54525666	+	5	ENSG00000225632	antisense	RP5-997D24.3
10	78782168	78786168	+	5	ENSG00000225652	antisense	RP11-619F23.2
1	157436926	157440926	-	5	ENSG00000225670	antisense	CTA-134P22.2
22	28931098	28935098	-	5	ENSG00000225676	antisense	RP3-438O4.4
6	46977167	46981167	+	5	ENSG00000225730	antisense	RP3-365O12.2
21	43032937	43036937	-	5	ENSG00000225731	antisense	AP001627.1
17	9294239	9298239	+	5	ENSG00000225751	antisense	AC087501.1
1	47644736	47648736	-	5	ENSG00000225762	antisense	RP11-511I2.2
1	218901081	218905081	-	5	ENSG00000225782	antisense	RP11-322F10.2
1	188498651	188502651	+	5	ENSG00000225811	antisense	RP11-547I7.1
2	130998734	131002734	-	5	ENSG00000225819	antisense	AC013269.3
X	15528925	15532925	+	5	ENSG00000225833	antisense	GS1-594A7.3
X	100182229	100186229	+	5	ENSG00000225839	antisense	TRMT2B-AS1
7	132092270	132096270	+	5	ENSG00000225881	antisense	AC009365.4
2	192364396	192368396	+	5	ENSG00000225884	antisense	AC098872.3
6	149604830	149608830	-	5	ENSG00000225924	antisense	RP1-111D6.2
22	49521433	49525433	-	5	ENSG00000225929	antisense	AC000036.4
9	78567172	78571172	+	5	ENSG00000225937	antisense	PCA3
1	23033929	23037929	-	5	ENSG00000225952	antisense	RP11-69E9.1
6	114365485	114369485	+	5	ENSG00000226099	antisense	RP11-544L8__B.2
7	50564951	50568951	+	5	ENSG00000226122	antisense	AC018705.5
3	197121317	197125317	+	5	ENSG00000226155	antisense	AC124944.3
22	26440468	26444468	+	5	ENSG00000226169	antisense	RP11-375H17.1
10	52056916	52060916	+	5	ENSG00000226200	antisense	RP11-50E11.3
10	43457326	43461326	+	5	ENSG00000226245	antisense	ZNF32-AS1
5	142226671	142230671	-	5	ENSG00000226272	antisense	ARHGAP26-AS1
1	3038133	3042133	-	5	ENSG00000226286	antisense	RP1-163G9.2
7	14818281	14822281	+	5	ENSG00000226323	antisense	AC006150.1
7	116571770	116575770	-	5	ENSG00000226367	antisense	ST7-AS2
10	81194091	81198091	-	5	ENSG00000226381	antisense	RP11-119F19.2
10	106413948	106417948	-	5	ENSG00000226387	antisense	SORCS3-AS1
6	125735169	125739169	-	5	ENSG00000226409	antisense	RP11-735G4.1
11	1965726	1969726	-	5	ENSG00000226416	antisense	MRPL23-AS1
21	33448808	33452808	+	5	ENSG00000226433	antisense	AP000290.7
3	17058688	17062688	-	5	ENSG00000226441	antisense	PLCL2-AS1
6	90714556	90718556	+	5	ENSG00000226455	antisense	RP3-512E2.2
3	188054606	188058606	-	5	ENSG00000226482	antisense	ADIPOQ-AS1
21	41439930	41443930	-	5	ENSG00000226496	antisense	LINC00323
6	139632192	139636192	+	5	ENSG00000226571	antisense	RP11-445F6.2
10	49860615	49864615	+	5	ENSG00000226576	antisense	RP11-523O18.1
1	176597853	176601853	-	5	ENSG00000226585	antisense	RP4-765C7.1
9	118088869	118092869	-	5	ENSG00000226604	antisense	PAPPA-AS2
2	62937077	62941077	-	5	ENSG00000226605	antisense	AC007098.1
13	18497977	18501977	+	5	ENSG00000226619	antisense	RP11-301J16.7
10	5824036	5828036	-	5	ENSG00000226647	antisense	RP11-336A10.2
X	118409586	118413586	-	5	ENSG00000226661	antisense	RP5-1139I1.2
1	27073211	27077211	+	5	ENSG00000226698	antisense	RP1-50O24.6
9	137536114	137540114	-	5	ENSG00000226706	antisense	RP11-426A6.5
9	122624927	122628927	+	5	ENSG00000226752	antisense	PSMD5-AS1
21	21519021	21523021	-	5	ENSG00000226771	antisense	AP001136.2
22	27835671	27839671	-	5	ENSG00000226772	antisense	CTA-747E2.10
3	176469579	176473579	-	5	ENSG00000226779	antisense	NAALADL2-AS2
2	136292231	136296231	+	5	ENSG00000226806	antisense	AC011893.3
2	28810575	28814575	-	5	ENSG00000226833	antisense	AC097724.3
1	244336551	244340551	+	5	ENSG00000226876	antisense	RP11-36N20.1
10	126622991	126626991	-	5	ENSG00000226899	antisense	RP11-298J20.3
2	102163000	102167000	-	5	ENSG00000226925	antisense	AC007271.3
1	46283077	46287077	+	5	ENSG00000226957	antisense	RP4-533D7.4
7	78474240	78478240	+	5	ENSG00000226978	antisense	MAGI2-AS2
2	39865097	39869097	+	5	ENSG00000227028	antisense	SLC8A1-AS1
9	127367679	127371679	+	5	ENSG00000227068	antisense	RP11-12A16.3
X	146788669	146792669	-	5	ENSG00000227083	antisense	L29074.3
1	110514634	110518634	-	5	ENSG00000227091	antisense	RP5-1028L10.1
6	128865963	128869963	+	5	ENSG00000227112	antisense	RP1-86D1.4
1	245754677	245758677	-	5	ENSG00000227135	antisense	GCSAML-AS1
9	480112	484112	-	5	ENSG00000227155	antisense	RP11-165F24.3
8	116589005	116593005	+	5	ENSG00000227170	antisense	AF178030.2
10	76452015	76456015	-	5	ENSG00000227186	antisense	RP11-77G23.5
22	38200773	38204773	-	5	ENSG00000227188	antisense	RP5-1104E15.6
4	1133160	1137160	+	5	ENSG00000227189	antisense	AC092535.3
6	143403154	143407154	-	5	ENSG00000227192	antisense	RP1-45I4.3
7	132163993	132167993	+	5	ENSG00000227197	antisense	AC009518.8
1	155926176	155930176	+	5	ENSG00000227217	antisense	RP11-367J7.3
9	129734603	129738603	+	5	ENSG00000227218	antisense	RP11-203J24.8
1	40751316	40755316	-	5	ENSG00000227278	antisense	RP11-656D10.5
X	118938831	118942831	-	5	ENSG00000227285	antisense	RP3-327A19.5
2	106815352	106819352	+	5	ENSG00000227294	antisense	AC016994.2
13	110593081	110597081	-	5	ENSG00000227352	antisense	ARHGEF7-AS1
9	123175340	123179340	+	5	ENSG00000227355	antisense	RP11-162D16.2
1	35602265	35606265	-	5	ENSG00000227409	antisense	ZMYM4-AS1
2	220087843	220091843	-	5	ENSG00000227432	antisense	AC053503.11
1	66286989	66290989	-	5	ENSG00000227466	antisense	RP11-397C12.1
2	158729408	158733408	+	5	ENSG00000227480	antisense	CCDC148-AS1
7	33736201	33740201	-	5	ENSG00000227481	antisense	RP11-89N17.2
11	112647833	112651833	-	5	ENSG00000227487	antisense	NCAM1-AS1
1	223952929	223956929	+	5	ENSG00000227496	antisense	RP11-145A3.1
13	59482886	59486886	+	5	ENSG00000227528	antisense	DIAPH3-AS1
1	181988695	181992695	-	5	ENSG00000227554	antisense	RP11-444D13.1
20	41028797	41032797	+	5	ENSG00000227599	antisense	RP4-753D4.2
9	95237224	95241224	-	5	ENSG00000227603	antisense	RP11-165J3.6
2	169349185	169353185	-	5	ENSG00000227617	antisense	CERS6-AS1
1	29349588	29353588	+	5	ENSG00000227637	antisense	RP11-242O24.5
13	99139226	99143226	-	5	ENSG00000227659	antisense	CLYBL-AS2
6	149325513	149329513	-	5	ENSG00000227660	antisense	RP11-162J8.2
6	130503665	130507665	-	5	ENSG00000227678	antisense	RP11-73O6.3
20	51256651	51260651	-	5	ENSG00000227705	antisense	RP11-15M15.2
7	8118180	8122180	+	5	ENSG00000227719	antisense	AC006042.6
10	19618415	19622415	-	5	ENSG00000227734	antisense	RP11-49L2.1
2	215592967	215596967	+	5	ENSG00000227769	antisense	AC072062.3
6	136433658	136437658	-	5	ENSG00000227844	antisense	RP13-143G15.3
9	673555	677555	-	5	ENSG00000227914	antisense	RP11-130C19.3
3	9231579	9235579	+	5	ENSG00000227929	antisense	SRGAP3-AS3
6	128388724	128392724	+	5	ENSG00000227945	antisense	RP11-103C16.2
7	50150965	50154965	-	5	ENSG00000228005	antisense	AC020743.2
10	11091088	11095088	-	5	ENSG00000228027	antisense	RP1-251M9.3
1	115625178	115629178	+	5	ENSG00000228035	antisense	RP4-663N10.1
1	2500859	2504859	+	5	ENSG00000228037	antisense	RP3-395M20.9
11	31744077	31748077	-	5	ENSG00000228061	antisense	Z83001.1
9	33502771	33506771	-	5	ENSG00000228072	antisense	RP11-255A11.2
6	100979715	100983715	+	5	ENSG00000228082	antisense	RP1-121G13.2
1	100722141	100726141	-	5	ENSG00000228086	antisense	RP5-837M10.4
2	54619338	54623338	-	5	ENSG00000228108	antisense	AC092839.3
6	90437909	90441909	+	5	ENSG00000228124	antisense	RP1-122O8.7
21	46489232	46493232	+	5	ENSG00000228137	antisense	AP001469.7
7	148724228	148728228	+	5	ENSG00000228151	antisense	AC004941.3
9	99316561	99320561	-	5	ENSG00000228174	antisense	RP11-244N9.6
7	50899938	50903938	+	5	ENSG00000228204	antisense	RP4-724E13.2
X	100763810	100767810	-	5	ENSG00000228275	antisense	ARMCX3-AS1
6	85453862	85457862	+	5	ENSG00000228290	antisense	RP11-132M7.3
10	12327850	12331850	-	5	ENSG00000228302	antisense	RP11-186N15.3
21	41734539	41738539	-	5	ENSG00000228318	antisense	AP001610.5
X	48322489	48326489	-	5	ENSG00000228343	antisense	RP11-1148L6.5
9	34072330	34076330	+	5	ENSG00000228352	antisense	RP11-537H15.3
10	3798107	3802107	+	5	ENSG00000228353	antisense	RP11-184A2.2
1	43013048	43017048	-	5	ENSG00000228452	antisense	RP5-994D16.9
9	129022007	129026007	-	5	ENSG00000228487	antisense	RP13-225O21.2
10	95975035	95979035	-	5	ENSG00000228553	antisense	RP11-391J2.3
7	39707420	39711420	-	5	ENSG00000228554	antisense	AC004837.5
2	31603516	31607516	+	5	ENSG00000228563	antisense	AL133247.2
2	207180781	207184781	-	5	ENSG00000228577	antisense	AC010731.2
7	20146064	20150064	+	5	ENSG00000228598	antisense	MACC1-AS1
20	21089531	21093531	-	5	ENSG00000228604	antisense	RP5-872K7.7
2	1600892	1604892	-	5	ENSG00000228613	antisense	AC144450.1
1	225430657	225434657	+	5	ENSG00000228625	antisense	RP11-1B20.1
10	54183175	54187175	-	5	ENSG00000228651	antisense	RP11-556E13.1
2	143952828	143956828	-	5	ENSG00000228655	antisense	AC096558.1
6	51570559	51574559	+	5	ENSG00000228689	antisense	RP3-335N17.2
3	9207177	9211177	+	5	ENSG00000228723	antisense	SRGAP3-AS2
10	79210630	79214630	+	5	ENSG00000228748	antisense	RP13-39P12.3
2	108659489	108663489	-	5	ENSG00000228763	antisense	AC010095.5
16	113736	117736	+	5	ENSG00000228779	antisense	Z69666.2
1	53524284	53528284	+	5	ENSG00000228838	antisense	RP4-784A16.2
13	66295302	66299302	+	5	ENSG00000228842	antisense	PCDH9-AS2
1	95500198	95504198	-	5	ENSG00000228852	antisense	RP11-57H12.5
10	47975932	47979932	+	5	ENSG00000228865	antisense	RP11-463P17.3
X	102638379	102642379	+	5	ENSG00000228885	antisense	LL0XNC01-250H12.2
22	23240476	23244476	+	5	ENSG00000228923	antisense	AP000355.2
7	24259863	24263863	-	5	ENSG00000228944	antisense	AC004485.3
6	32464265	32468265	+	5	ENSG00000228962	antisense	HCG23
2	242276502	242280502	+	5	ENSG00000228989	antisense	AC133528.2
1	31590233	31594233	-	5	ENSG00000229044	antisense	RP11-266K22.2
2	196830993	196834993	+	5	ENSG00000229056	antisense	AC020571.3
9	96913811	96917811	+	5	ENSG00000229065	antisense	RP11-80I15.4
9	118304383	118308383	+	5	ENSG00000229105	antisense	RP11-264C15.2
9	85022066	85026066	+	5	ENSG00000229109	antisense	RP11-439K3.1
6	73907958	73911958	-	5	ENSG00000229154	antisense	KCNQ5-AS1
1	25158423	25162423	+	5	ENSG00000229162	antisense	RP11-84D1.1
10	17780237	17784237	-	5	ENSG00000229190	antisense	RP11-390B4.3
2	29171895	29175895	-	5	ENSG00000229224	antisense	AC105398.3
1	229812459	229816459	-	5	ENSG00000229228	antisense	LINC00582
1	214124547	214128547	+	5	ENSG00000229242	antisense	RP5-1111A8.3
9	124203507	124207507	+	5	ENSG00000229245	antisense	RP11-542K23.7
1	246713408	246717408	-	5	ENSG00000229255	antisense	RP11-407H12.8
10	70660252	70664252	-	5	ENSG00000229261	antisense	RP11-227H15.4
6	25148046	25152046	+	5	ENSG00000229313	antisense	RP3-425P12.5
14	98692506	98696506	+	5	ENSG00000229402	antisense	AL162151.4
10	98054442	98058442	-	5	ENSG00000229418	antisense	RP11-35J23.1
10	83976915	83980915	-	5	ENSG00000229458	antisense	RP11-202D18.2
1	234067406	234071406	+	5	ENSG00000229463	antisense	LYST-AS1
20	32130616	32134616	+	5	ENSG00000229472	antisense	RP1-64K7.4
X	110838985	110842985	-	5	ENSG00000229487	antisense	ALG13-AS1
X	44925440	44929440	+	5	ENSG00000229491	antisense	RP11-342D14.1
2	85893764	85897764	+	5	ENSG00000229498	antisense	AC105053.3
6	158214230	158218230	-	5	ENSG00000229502	antisense	RP11-52J3.2
1	173188021	173192021	-	5	ENSG00000229531	antisense	RP1-102G20.5
7	151447735	151451735	-	5	ENSG00000229591	antisense	RP5-981O7.2
10	6105947	6109947	+	5	ENSG00000229664	antisense	RP11-536K7.5
7	36235241	36239241	-	5	ENSG00000229679	antisense	AC007327.5
7	16214638	16218638	+	5	ENSG00000229688	antisense	AC004741.3
20	1288266	1292266	+	5	ENSG00000229728	antisense	RP11-314N13.3
17	36908761	36912761	+	5	ENSG00000229732	antisense	AC019349.5
1	184684836	184688836	+	5	ENSG00000229739	antisense	RP11-295K2.3
22	24887180	24891180	-	5	ENSG00000229770	antisense	CTA-796E4.4
6	125370334	125374334	-	5	ENSG00000229819	antisense	RP11-510H23.3
1	199456874	199460874	-	5	ENSG00000229821	antisense	RP11-567E21.3
2	62225520	62229520	-	5	ENSG00000229839	antisense	AC018462.2
X	2830945	2834945	+	5	ENSG00000229851	antisense	ARSD-AS1
1	41611928	41615928	-	5	ENSG00000229901	antisense	RP11-399E6.4
13	98280339	98284339	+	5	ENSG00000229918	antisense	DOCK9-AS1
13	108550268	108554268	-	5	ENSG00000229938	antisense	MYO16-AS2
X	150831096	150835096	-	5	ENSG00000229967	antisense	RP11-366F6.2
10	88763519	88767519	-	5	ENSG00000229969	antisense	RP11-96C23.10
22	35276158	35280158	+	5	ENSG00000229971	antisense	RP5-1119A7.10
10	75269597	75273597	+	5	ENSG00000229990	antisense	RP11-574K11.8
X	17483429	17487429	-	5	ENSG00000230020	antisense	NHS-AS1
1	18376427	18380427	-	5	ENSG00000230035	antisense	RP11-174G17
2	32456171	32460171	-	5	ENSG00000230046	antisense	BIRC6-AS1
2	133132569	133136569	+	5	ENSG00000230065	antisense	AC010974.3
17	26306105	26310105	-	5	ENSG00000230113	antisense	AC091177.1
1	49493670	49497670	+	5	ENSG00000230114	antisense	RP11-141A19.2
3	190439077	190443077	-	5	ENSG00000230115	antisense	TPRG1-AS2
10	7613175	7617175	+	5	ENSG00000230121	antisense	RP11-385N23.1
1	178509982	178513982	-	5	ENSG00000230124	antisense	RP5-1180C10.2
3	14781951	14785951	-	5	ENSG00000230172	antisense	AC090957.2
20	4119712	4123712	+	5	ENSG00000230176	antisense	RP4-779E11.3
17	65634595	65638595	-	5	ENSG00000230258	antisense	AC002539.1
2	27084179	27088179	-	5	ENSG00000230286	antisense	AC013472.4
6	33218538	33222538	+	5	ENSG00000230313	antisense	HCG24
10	11251345	11255345	-	5	ENSG00000230322	antisense	RP3-323N1.2
2	231479811	231483811	+	5	ENSG00000230385	antisense	AC012507.4
6	467171	471171	+	5	ENSG00000230433	antisense	RP1-20B11.2
7	11411107	11415107	+	5	ENSG00000230435	antisense	AC004160.4
7	123050247	123054247	-	5	ENSG00000230442	antisense	RP11-390E23.3
21	36722528	36726528	+	5	ENSG00000230479	antisense	AP000695.6
20	22957422	22961422	-	5	ENSG00000230492	antisense	RP4-753D10.5
1	202375159	202379159	+	5	ENSG00000230550	antisense	RP11-74C13.3
10	77866539	77870539	-	5	ENSG00000230575	antisense	RP11-369F10.2
5	132050272	132054272	+	5	ENSG00000230612	antisense	AC004237.1
13	31768291	31772291	+	5	ENSG00000230633	antisense	RP11-37E23.5
13	26642396	26646396	+	5	ENSG00000230641	antisense	USP12-AS2
X	139595536	139599536	-	5	ENSG00000230668	antisense	XXyac-YR29IB3.1
2	191588925	191592925	+	5	ENSG00000230686	antisense	AC067945.2
3	49909739	49913739	+	5	ENSG00000230698	antisense	CTD-2330K9.2
1	24263851	24267851	+	5	ENSG00000230703	antisense	RP11-293P20.4
2	29964741	29968741	+	5	ENSG00000230737	antisense	AC106870.1
22	32044851	32048851	+	5	ENSG00000230741	antisense	SC22CB-1D7.1
9	108903090	108907090	-	5	ENSG00000230782	antisense	RP11-508N12.2
9	125536537	125540537	+	5	ENSG00000230826	antisense	RP11-417B4.2
3	35666457	35670457	-	5	ENSG00000230830	antisense	ARPP21-AS1
7	36843102	36847102	+	5	ENSG00000230831	antisense	AC007349.7
1	41771701	41775701	+	5	ENSG00000230881	antisense	RP11-486B10.3
9	118368549	118372549	+	5	ENSG00000230894	antisense	RP11-67K19.3
3	42717149	42721149	+	5	ENSG00000230970	antisense	HHATL-AS1
2	119948494	119952494	+	5	ENSG00000231013	antisense	AC013275.2
13	63208152	63212152	-	5	ENSG00000231061	antisense	LINC00395
1	67063213	67067213	+	5	ENSG00000231080	antisense	RP11-342H21.2
2	216830563	216834563	+	5	ENSG00000231092	antisense	AC012513.6
7	133617792	133621792	+	5	ENSG00000231098	antisense	AC008154.4
10	119764988	119768988	+	5	ENSG00000231104	antisense	RP11-354M20.3
1	21490370	21494370	+	5	ENSG00000231105	antisense	RP5-1071N3.1
6	43014080	43018080	+	5	ENSG00000231113	antisense	RP3-475N16.1
1	34105141	34109141	+	5	ENSG00000231163	antisense	RP5-1007G16.1
3	10299103	10303103	+	5	ENSG00000231177	antisense	LINC00852
10	46369478	46373478	+	5	ENSG00000231187	antisense	RP11-38L15.3
13	97884095	97888095	-	5	ENSG00000231194	antisense	FARP1-AS1
X	13236692	13240692	+	5	ENSG00000231216	antisense	GS1-600G8.3
10	106101323	106105323	-	5	ENSG00000231233	antisense	CCDC147-AS1
3	38838397	38842397	+	5	ENSG00000231243	antisense	RP11-134J21.1
3	130071073	130075073	-	5	ENSG00000231305	antisense	RP11-723O4.2
6	139600135	139604135	-	5	ENSG00000231329	antisense	RP1-225E12.2
21	33776435	33780435	-	5	ENSG00000231355	antisense	AP000302.58
9	35630511	35634511	+	5	ENSG00000231393	antisense	RP11-331F9.3
X	151638796	151642796	-	5	ENSG00000231447	antisense	RP1-14D6.7
22	35804054	35808054	+	5	ENSG00000231467	antisense	RP5-1170K4.7
9	35918009	35922009	+	5	ENSG00000231518	antisense	RP11-327L3.3
7	30079256	30083256	-	5	ENSG00000231519	antisense	AC007285.7
13	41514383	41518383	-	5	ENSG00000231530	antisense	RP11-187A9.3
2	115305595	115309595	-	5	ENSG00000231538	antisense	AC068542.1
X	30760661	30764661	+	5	ENSG00000231542	antisense	TAB3-AS1
2	230696270	230700270	+	5	ENSG00000231578	antisense	AC093171.1
2	217426100	217430100	-	5	ENSG00000231597	antisense	AC007557.4
1	243904403	243908403	-	5	ENSG00000231612	antisense	RP11-522M21.3
2	197768960	197772960	+	5	ENSG00000231621	antisense	AC013264.2
7	43526666	43530666	-	5	ENSG00000231638	antisense	AC011738.4
10	70695910	70699910	-	5	ENSG00000231748	antisense	RP11-227H15.5
17	64510450	64514450	+	5	ENSG00000231749	antisense	ABCA9-AS1
9	16461186	16465186	+	5	ENSG00000231756	antisense	RP11-183I6.2
9	96355172	96359172	+	5	ENSG00000231806	antisense	PCAT7
X	153214581	153218581	-	5	ENSG00000231830	antisense	XX-FW83128A1.2
2	105083834	105087834	-	5	ENSG00000231851	antisense	AC104655.2
2	170913874	170917874	-	5	ENSG00000231898	antisense	AC012594.1
7	1513589	1517589	-	5	ENSG00000231927	antisense	AC102953.6
22	24625034	24629034	-	5	ENSG00000231933	antisense	CTA-125H2.2
X	151056011	151060011	+	5	ENSG00000231937	antisense	RP11-329E24.6
1	25405217	25409217	+	5	ENSG00000231953	antisense	RP4-706G24.1
10	45266575	45270575	-	5	ENSG00000231964	antisense	RP11-67C2.2
2	150149956	150153956	+	5	ENSG00000231969	antisense	AC144449.1
7	157510826	157514826	+	5	ENSG00000231980	antisense	AC011899.10
1	71807227	71811227	+	5	ENSG00000231985	antisense	RP11-82L20.1
21	44493124	44497124	+	5	ENSG00000232010	antisense	AP001059.5
20	48625985	48629985	-	5	ENSG00000232043	antisense	RP4-530I15.9
2	1805191	1809191	+	5	ENSG00000232057	antisense	AC093390.1
22	31888049	31892049	+	5	ENSG00000232073	antisense	RP1-302D9.3
1	171869535	171873535	+	5	ENSG00000232113	antisense	RP11-360D2.1
6	65143647	65147647	+	5	ENSG00000232120	antisense	RP11-349P19.1
1	243462426	243466426	-	5	ENSG00000232192	antisense	RP11-62I21.1
6	170317666	170321666	+	5	ENSG00000232197	antisense	RP11-302L19.1
9	98046565	98050565	+	5	ENSG00000232283	antisense	RP11-240L7.4
6	151416886	151420886	-	5	ENSG00000232290	antisense	RP1-292B18.3
6	72092652	72096652	-	5	ENSG00000232295	antisense	RP11-154D6.1
2	238872000	238876000	-	5	ENSG00000232306	antisense	AC012485.2
13	104954031	104958031	-	5	ENSG00000232307	antisense	DAOA-AS1
1	35975577	35979577	+	5	ENSG00000232335	antisense	RP11-435D7.3
10	75957102	75961102	-	5	ENSG00000232342	antisense	RP11-46O21.2
21	33142114	33146114	-	5	ENSG00000232360	antisense	AP000281.2
22	44221288	44225288	-	5	ENSG00000232363	antisense	RP1-102D24.5
15	25692362	25696362	+	5	ENSG00000232394	antisense	AC090696.2
21	42007665	42011665	+	5	ENSG00000232401	antisense	LINC00112
3	31718554	31722554	+	5	ENSG00000232490	antisense	OSBPL10-AS1
7	122881919	122885919	+	5	ENSG00000232524	antisense	RP11-332K15.1
6	90684636	90688636	+	5	ENSG00000232532	antisense	RP11-63K6.7
22	39245750	39249750	+	5	ENSG00000232564	antisense	RP4-591N18.2
2	65131655	65135655	-	5	ENSG00000232613	antisense	AC007386.4
21	32600919	32604919	-	5	ENSG00000232623	antisense	AP000266.7
7	79839721	79843721	-	5	ENSG00000232667	antisense	AC004862.6
20	19623438	19627438	-	5	ENSG00000232675	antisense	RP4-718D20.3
10	61483638	61487638	+	5	ENSG00000232682	antisense	RP11-388P9.2
13	18478399	18482399	+	5	ENSG00000232685	antisense	LINC00442
21	26670742	26674742	+	5	ENSG00000232692	antisense	AP001596.6
20	9502255	9506255	+	5	ENSG00000232738	antisense	RP5-986I17.2
10	15317497	15321497	+	5	ENSG00000232739	antisense	RP11-25G10.2
22	39907094	39911094	-	5	ENSG00000232754	antisense	RP1-85F18.6
7	77455637	77459637	+	5	ENSG00000232756	antisense	RP5-1185I7.1
1	53540796	53544796	+	5	ENSG00000232762	antisense	RP4-784A16.4
10	6025869	6029869	-	5	ENSG00000232807	antisense	RP11-536K7.3
3	199248502	199252502	-	5	ENSG00000232832	antisense	LMLN-AS1
3	195329684	195333684	-	5	ENSG00000232874	antisense	RP11-135A1.2
1	97332067	97336067	+	5	ENSG00000232878	antisense	DPYD-AS1
13	91788857	91792857	-	5	ENSG00000232885	antisense	GPC5-AS2
1	161396089	161400089	+	5	ENSG00000232892	antisense	RP11-267N12.1
2	236962456	236966456	+	5	ENSG00000232893	antisense	AC019068.2
10	128712729	128716729	-	5	ENSG00000232935	antisense	RP11-223P11.2
9	111572144	111576144	-	5	ENSG00000232939	antisense	RP11-406O23.2
1	109076870	109080870	-	5	ENSG00000232971	antisense	RP11-293A10.3
1	53321762	53325762	-	5	ENSG00000232993	antisense	RP11-334A14.5
13	100156580	100160580	+	5	ENSG00000233009	antisense	NALCN-AS1
10	471501	475501	+	5	ENSG00000233021	antisense	RP11-490E15.2
X	41262233	41266233	+	5	ENSG00000233033	antisense	CASK-AS1
6	157480532	157484532	-	5	ENSG00000233044	antisense	RP1-137K2.2
1	16203753	16207753	-	5	ENSG00000233078	antisense	RP11-5P18.5
17	20710338	20714338	+	5	ENSG00000233098	antisense	RP11-344E13.3
4	186744057	186748057	+	5	ENSG00000233110	antisense	RP11-301L8.2
10	74809197	74813197	+	5	ENSG00000233144	antisense	RP11-537A6.9
9	70209236	70213236	-	5	ENSG00000233178	antisense	RP11-88I18.2
7	156996749	157000749	+	5	ENSG00000233191	antisense	AC006372.6
19	40605394	40609394	-	5	ENSG00000233214	antisense	AC002511.2
9	37103487	37107487	-	5	ENSG00000233242	antisense	RP11-220I1.2
10	13495208	13499208	+	5	ENSG00000233256	antisense	RP11-445K13.2
1	55228535	55232535	-	5	ENSG00000233271	antisense	RP11-12C17.2
3	192433088	192437088	-	5	ENSG00000233308	antisense	OSTN-AS1
X	12834373	12838373	-	5	ENSG00000233338	antisense	TLR8-AS1
2	106160430	106164430	+	5	ENSG00000233339	antisense	AC018878.3
10	114425568	114429568	-	5	ENSG00000233340	antisense	RP11-25C19.3
6	129842248	129846248	-	5	ENSG00000233351	antisense	RP1-69D17.3
7	153422061	153426061	-	5	ENSG00000233363	antisense	AC006019.4
1	50459386	50463386	-	5	ENSG00000233407	antisense	RP11-567C20.3
1	29074435	29078435	-	5	ENSG00000233427	antisense	RP1-212P9.3
6	152906761	152910761	+	5	ENSG00000233464	antisense	RP11-133I21.2
1	25856189	25860189	-	5	ENSG00000233478	antisense	RP1-187B23.1
1	94381255	94385255	+	5	ENSG00000233482	antisense	RP11-78O9.1
1	15540959	15544959	-	5	ENSG00000233485	antisense	RP3-467K16.2
7	28991169	28995169	+	5	ENSG00000233517	antisense	AC005162.5
1	238629046	238633046	-	5	ENSG00000233519	antisense	RP11-177F11.1
1	1934829	1938829	-	5	ENSG00000233542	antisense	RP11-547D24.1
2	1327347	1331347	-	5	ENSG00000233553	antisense	AC108462.1
2	216874293	216878293	+	5	ENSG00000233581	antisense	AC069155.1
13	113169217	113173217	+	5	ENSG00000233613	antisense	DCUN1D2-AS
1	214310430	214314430	+	5	ENSG00000233620	antisense	RP11-22M7.2
17	58768146	58772146	-	5	ENSG00000233635	antisense	AC037445.1
10	49854943	49858943	-	5	ENSG00000233665	antisense	RP11-523O18.5
1	238407567	238411567	-	5	ENSG00000233735	antisense	RP11-567G24.3
9	33726414	33730414	-	5	ENSG00000233776	antisense	RP11-384P7.6
21	36737899	36741899	+	5	ENSG00000233818	antisense	AP000695.4
6	152175007	152179007	-	5	ENSG00000233823	antisense	RP3-443C4.2
13	66461019	66465019	+	5	ENSG00000233840	antisense	PCDH9-AS4
6	20906904	20910904	-	5	ENSG00000233848	antisense	RP3-348I23.2
13	20475296	20479296	+	5	ENSG00000233851	antisense	LATS2-AS1
2	30218174	30222174	-	5	ENSG00000233862	antisense	AC016907.3
3	185007423	185011423	-	5	ENSG00000233885	antisense	YEATS2-AS1
2	60574325	60578325	+	5	ENSG00000233953	antisense	AC009970.1
20	18625353	18629353	-	5	ENSG00000233993	antisense	RP11-379J5.5
2	15619745	15623745	+	5	ENSG00000234022	antisense	AC008278.2
10	96978891	96982891	-	5	ENSG00000234026	antisense	RP11-310E22.4
6	135662399	135666399	+	5	ENSG00000234084	antisense	RP3-388E23.2
7	7954865	7958865	-	5	ENSG00000234141	antisense	AC009473.1
10	76452938	76456938	-	5	ENSG00000234149	antisense	RP11-77G23.2
1	16394936	16398936	+	5	ENSG00000234166	antisense	ARHGEF19-AS1
2	113647408	113651408	-	5	ENSG00000234174	antisense	AC016683.5
3	187277653	187281653	+	5	ENSG00000234197	antisense	ETV5-AS1
1	159909238	159913238	-	5	ENSG00000234211	antisense	RP11-25K21.1
22	19405335	19409335	+	5	ENSG00000234252	antisense	AC007308.6
6	136990003	136994003	+	5	ENSG00000234263	antisense	RP3-325F22.3
2	210895728	210899728	+	5	ENSG00000234281	antisense	AC007970.1
5	131834634	131838634	-	5	ENSG00000234290	antisense	AC116366.6
13	99175746	99179746	-	5	ENSG00000234303	antisense	CLYBL-AS1
7	136515394	136519394	-	5	ENSG00000234352	antisense	AC009264.1
21	35037924	35041924	+	5	ENSG00000234380	antisense	AP000330.8
10	115467081	115471081	-	5	ENSG00000234393	antisense	RP11-211N11.5
X	102637107	102641107	+	5	ENSG00000234405	antisense	LL0XNC01-250H12.3
1	158771487	158775487	+	5	ENSG00000234425	antisense	RP11-528G1.2
12	26665569	26669569	+	5	ENSG00000234428	antisense	RP11-666F17.1
13	101815890	101819890	+	5	ENSG00000234445	antisense	FGF14-AS1
1	232151476	232155476	-	5	ENSG00000234453	antisense	RP11-488L4.1
17	36329208	36333208	+	5	ENSG00000234477	antisense	AC004231.2
1	37009328	37013328	+	5	ENSG00000234481	antisense	RP4-614N24.1
1	145694050	145698050	+	5	ENSG00000234482	antisense	RP11-433J22.2
6	133113507	133117507	+	5	ENSG00000234484	antisense	RP1-55C23.7
1	74826007	74830007	+	5	ENSG00000234497	antisense	RP4-612J11.1
10	44733674	44737674	-	5	ENSG00000234504	antisense	RP11-285G1.2
6	133817436	133821436	-	5	ENSG00000234567	antisense	RP1-283K11.2
2	31061309	31065309	+	5	ENSG00000234579	antisense	AC009305.1
1	238127795	238131795	-	5	ENSG00000234601	antisense	CHRM3-AS1
22	31067092	31071092	-	5	ENSG00000234626	antisense	RP1-149A16.12
13	99929412	99933412	-	5	ENSG00000234650	antisense	PCCA-AS1
2	77064599	77068599	+	5	ENSG00000234653	antisense	AC079117.1
3	400478	404478	-	5	ENSG00000234661	antisense	CHL1-AS1
1	200244104	200248104	-	5	ENSG00000234678	antisense	RP11-465N4.4
X	144120831	144124831	-	5	ENSG00000234712	antisense	RP11-143G3.1
10	49997890	50001890	+	5	ENSG00000234736	antisense	FAM170B-AS1
13	26706948	26710948	-	5	ENSG00000234772	antisense	RP11-428O18.4
11	3165352	3169352	+	5	ENSG00000234791	antisense	AC108448.3
2	242341828	242345828	-	5	ENSG00000234793	antisense	AC114730.7
2	904810	908810	-	5	ENSG00000234796	antisense	AC113607.3
19	12420749	12424749	+	5	ENSG00000234848	antisense	CTD-3105H18.7
13	109176630	109180630	+	5	ENSG00000234854	antisense	LINC00676
10	98850503	98854503	+	5	ENSG00000234855	antisense	RP11-453E2.2
22	45314056	45318056	+	5	ENSG00000234869	antisense	RP3-439F8.1
1	210569678	210573678	-	5	ENSG00000234915	antisense	RP11-384C4.7
10	87353130	87357130	+	5	ENSG00000234942	antisense	RP11-93H12.2
2	54625318	54629318	-	5	ENSG00000234943	antisense	AC092839.4
2	27409913	27413913	+	5	ENSG00000234945	antisense	AC109828.1
1	81793975	81797975	-	5	ENSG00000234953	antisense	RP5-837I24.2
2	113896542	113900542	+	5	ENSG00000234997	antisense	AC016745.3
1	110228409	110232409	-	5	ENSG00000235005	antisense	RP11-195M16.1
20	55221335	55225335	+	5	ENSG00000235032	antisense	RP4-813D12.2
2	70765782	70769782	+	5	ENSG00000235035	antisense	AC007395.3
2	176468310	176472310	+	5	ENSG00000235047	antisense	AC016751.3
6	54050483	54054483	-	5	ENSG00000235050	antisense	MLIP-AS1
2	118467656	118471656	+	5	ENSG00000235066	antisense	AC009303.1
3	49652206	49656206	-	5	ENSG00000235120	antisense	BSN-AS1
21	40674880	40678880	+	5	ENSG00000235123	antisense	DSCAM-AS1
1	31101592	31105592	+	5	ENSG00000235143	antisense	RP1-65J11.5
22	35890743	35894743	+	5	ENSG00000235237	antisense	RP1-151B14.6
21	15210726	15214726	+	5	ENSG00000235277	antisense	AF127577.8
3	42866924	42870924	-	5	ENSG00000235288	antisense	RP11-70C1.3
17	43724708	43728708	+	5	ENSG00000235300	antisense	AC090627.1
2	168503900	168507900	-	5	ENSG00000235335	antisense	AC016723.4
6	155617550	155621550	-	5	ENSG00000235381	antisense	RP11-477D19.2
2	1052027	1056027	-	5	ENSG00000235403	antisense	AC114808.3
10	14154289	14158289	+	5	ENSG00000235410	antisense	RP11-397C18.2
2	231150965	231154965	-	5	ENSG00000235419	antisense	AC010149.4
1	20011447	20015447	+	5	ENSG00000235434	antisense	RP11-91K11.2
9	12802344	12806344	-	5	ENSG00000235448	antisense	RP11-3L8.3
3	51880652	51884652	+	5	ENSG00000235455	antisense	IQCF5-AS1
7	82820406	82824406	+	5	ENSG00000235503	antisense	AC079799.2
X	30780359	30784359	+	5	ENSG00000235512	antisense	TAB3-AS2
1	167544527	167548527	+	5	ENSG00000235575	antisense	RP4-800F24.1
5	56270891	56274891	+	5	ENSG00000235635	antisense	AC016644.1
10	18192406	18196406	-	5	ENSG00000235637	antisense	RP11-457D2.3
7	29213111	29217111	-	5	ENSG00000235669	antisense	AC004593.3
1	229387996	229391996	-	5	ENSG00000235710	antisense	RP5-1097F14.3
2	115307635	115311635	-	5	ENSG00000235717	antisense	AC068542.2
2	161817425	161821425	-	5	ENSG00000235724	antisense	AC009299.2
6	25367618	25371618	-	5	ENSG00000235733	antisense	RP3-522P13.3
6	143922861	143926861	-	5	ENSG00000235740	antisense	RP11-436I24.1
2	47606180	47610180	+	5	ENSG00000235760	antisense	AC138655.4
21	42853113	42857113	-	5	ENSG00000235772	antisense	AP001625.6
1	71183650	71187650	+	5	ENSG00000235782	antisense	RP3-333A15.1
14	98797038	98801038	+	5	ENSG00000235785	antisense	AL109767.1
1	101231617	101235617	+	5	ENSG00000235795	antisense	RP11-421L21.2
20	5460274	5464274	+	5	ENSG00000235820	antisense	RP5-1022P6.5
3	44913674	44917674	+	5	ENSG00000235845	antisense	RP11-272D20.2
2	38145688	38149688	-	5	ENSG00000235848	antisense	RMDN2-AS1
1	210864736	210868736	-	5	ENSG00000235862	antisense	RP11-338C15.5
12	66348966	66352966	-	5	ENSG00000235872	antisense	RP11-335O4.3
13	110564026	110568026	-	5	ENSG00000235875	antisense	ARHGEF7-AS2
9	261002	265002	-	5	ENSG00000235880	antisense	RP11-59O6.3
4	186822033	186826033	+	5	ENSG00000235902	antisense	RP11-626E13.1
10	50295329	50299329	+	5	ENSG00000235939	antisense	RP11-123B3.2
1	241773457	241777457	+	5	ENSG00000236031	antisense	RP11-269F20.1
1	15532547	15536547	-	5	ENSG00000236045	antisense	RP3-467K16.7
13	76545650	76549650	+	5	ENSG00000236051	antisense	MYCBP2-AS1
11	130946704	130950704	-	5	ENSG00000236082	antisense	RP11-217L21.1
9	94005459	94009459	+	5	ENSG00000236115	antisense	RP11-62C3.6
X	3585528	3589528	+	5	ENSG00000236188	antisense	PRKX-AS1
10	50175069	50179069	-	5	ENSG00000236208	antisense	C10orf71-AS1
2	37678783	37682783	+	5	ENSG00000236213	antisense	AC006369.2
11	70167918	70171918	+	5	ENSG00000236262	antisense	SHANK2-AS2
11	116187929	116191929	-	5	ENSG00000236267	antisense	AP006216.5
2	165554740	165558740	+	5	ENSG00000236283	antisense	AC013463.2
6	158231806	158235806	-	5	ENSG00000236324	antisense	RP3-403L10.3
6	116670584	116674584	-	5	ENSG00000236326	antisense	RP3-486I3.5
7	126640417	126644417	+	5	ENSG00000236340	antisense	AC000099.1
1	57200147	57204147	+	5	ENSG00000236341	antisense	RP5-1103B4.3
20	32491491	32495491	-	5	ENSG00000236388	antisense	ITCH-AS1
9	2629395	2633395	-	5	ENSG00000236404	antisense	RP11-125B21.2
7	154286126	154290126	-	5	ENSG00000236408	antisense	RP11-476H24.1
10	121083629	121087629	-	5	ENSG00000236426	antisense	RP11-79M19.2
1	51502334	51506334	-	5	ENSG00000236434	antisense	RP11-296A18.6
7	30590113	30594113	-	5	ENSG00000236455	antisense	AC005154.5
10	78315808	78319808	+	5	ENSG00000236467	antisense	RP11-443A13.5
2	71143381	71147381	-	5	ENSG00000236469	antisense	AC007040.8
10	14732747	14736747	+	5	ENSG00000236495	antisense	RP11-7C6.1
2	61947071	61951071	+	5	ENSG00000236498	antisense	AC107081.5
3	194505727	194509727	+	5	ENSG00000236508	antisense	ATP13A5-AS1
7	3647942	3651942	-	5	ENSG00000236510	antisense	AC011284.3
13	93636246	93640246	-	5	ENSG00000236520	antisense	GPC6-AS1
3	187864190	187868190	-	5	ENSG00000236524	antisense	RP11-134F2.2
22	18436045	18440045	-	5	ENSG00000236540	antisense	AC006547.13
21	42161811	42165811	+	5	ENSG00000236545	antisense	AP001619.3
1	40134004	40138004	+	5	ENSG00000236546	antisense	RP1-118J21.5
10	60709913	60713913	+	5	ENSG00000236556	antisense	RP11-443O13.3
13	32747690	32751690	+	5	ENSG00000236581	antisense	STARD13-AS
6	149393402	149397402	-	5	ENSG00000236591	antisense	RP11-162J8.3
21	43432271	43436271	-	5	ENSG00000236663	antisense	AP001631.9
2	1144110	1148110	-	5	ENSG00000236665	antisense	AC114808.2
1	81861986	81865986	-	5	ENSG00000236676	antisense	RP5-837I24.4
6	135556826	135560826	-	5	ENSG00000236703	antisense	MYB-AS1
13	36320183	36324183	-	5	ENSG00000236711	antisense	SMAD9-AS1
1	53450035	53454035	-	5	ENSG00000236723	antisense	RP5-1024G6.2
9	3863584	3867584	+	5	ENSG00000236724	antisense	RP11-252M18.3
9	70646011	70650011	-	5	ENSG00000236733	antisense	RP11-203L2.4
13	28720691	28724691	-	5	ENSG00000236758	antisense	MTUS2-AS2
7	146423634	146427634	-	5	ENSG00000236795	antisense	AC006004.1
X	32680978	32684978	+	5	ENSG00000236828	antisense	DMD-AS3
2	162724526	162728526	+	5	ENSG00000236841	antisense	AC007750.5
1	86929474	86933474	-	5	ENSG00000236915	antisense	RP4-651E10.4
9	133030713	133034713	-	5	ENSG00000236986	antisense	RP11-544A12.4
10	127428669	127432669	-	5	ENSG00000236991	antisense	RP11-383C5.7
13	26111501	26115501	-	5	ENSG00000237001	antisense	WASF3-AS1
9	3886642	3890642	+	5	ENSG00000237009	antisense	GLIS3-AS1
6	90331482	90335482	-	5	ENSG00000237027	antisense	RP11-16C18.3
2	80695174	80699174	-	5	ENSG00000237031	antisense	AC008067.2
7	15672097	15676097	+	5	ENSG00000237070	antisense	AC005550.3
9	115390120	115394120	-	5	ENSG00000237073	antisense	RP11-168K11.2
2	233182925	233186925	-	5	ENSG00000237126	antisense	AC073254.1
21	32313966	32317966	-	5	ENSG00000237138	antisense	AP000260.4
9	34556013	34560013	+	5	ENSG00000237159	antisense	CNTFR-AS1
6	76121661	76125661	+	5	ENSG00000237174	antisense	RP11-415D17.3
X	18617644	18621644	-	5	ENSG00000237221	antisense	PPEF1-AS1
10	131387811	131391811	-	5	ENSG00000237224	antisense	RP11-109A6.2
6	112580660	112584660	+	5	ENSG00000237234	antisense	RP1-142L7.5
1	236090098	236094098	+	5	ENSG00000237250	antisense	RP11-193H5.1
20	18241755	18245755	-	5	ENSG00000237259	antisense	RP4-568F9.3
20	18305693	18309693	+	5	ENSG00000237282	antisense	LINC00851
2	75553087	75557087	+	5	ENSG00000237293	antisense	AC007099.2
2	179092156	179096156	+	5	ENSG00000237298	antisense	TTN-AS1
1	74615074	74619074	-	5	ENSG00000237324	antisense	RP11-439H8.4
9	125291984	125295984	+	5	ENSG00000237336	antisense	RP11-230L22.4
1	6994926	6998926	-	5	ENSG00000237365	antisense	RP11-334N17.1
9	95231402	95235402	-	5	ENSG00000237385	antisense	RP11-165J3.5
22	24305349	24309349	-	5	ENSG00000237387	antisense	CTA-407F11.7
7	36467157	36471157	+	5	ENSG00000237400	antisense	AC006960.7
11	64168447	64172447	+	5	ENSG00000237410	antisense	AP001092.4
3	20188740	20192740	+	5	ENSG00000237485	antisense	SGOL1-AS1
6	149936953	149940953	-	5	ENSG00000237502	antisense	RP1-12G14.6
9	85079111	85083111	+	5	ENSG00000237529	antisense	RP11-439K3.3
1	112251481	112255481	+	5	ENSG00000237556	antisense	KCND3-AS1
1	89496853	89500853	+	5	ENSG00000237568	antisense	RP4-620F22.2
2	68910680	68914680	+	5	ENSG00000237576	antisense	AC097495.2
2	234526818	234530818	-	5	ENSG00000237581	antisense	AC005538.5
6	136586426	136590426	-	5	ENSG00000237596	antisense	RP13-143G15.4
2	16565925	16569925	+	5	ENSG00000237633	antisense	AC104623.2
11	130913971	130917971	-	5	ENSG00000237654	antisense	AP003025.2
2	178174063	178178063	+	5	ENSG00000237655	antisense	AC073834.3
3	6908709	6912709	-	5	ENSG00000237665	antisense	GRM7-AS2
10	127250930	127254930	+	5	ENSG00000237675	antisense	RP11-118H17.1
5	56191748	56195748	-	5	ENSG00000237705	antisense	AC008937.2
16	66204746	66208746	-	5	ENSG00000237718	antisense	AC009095.4
1	7370401	7374401	-	5	ENSG00000237728	antisense	RP3-453P22.2
9	27379732	27383732	+	5	ENSG00000237734	antisense	RP11-298E2.2
2	163331692	163335692	+	5	ENSG00000237750	antisense	AC007740.1
10	74499059	74503059	+	5	ENSG00000237768	antisense	RP11-344N10.2
17	31218084	31222084	+	5	ENSG00000237805	antisense	AC015849.2
20	14862009	14866009	-	5	ENSG00000237832	antisense	RP5-974N19.1
X	18816335	18820335	+	5	ENSG00000237836	antisense	PHKA2-AS1
2	74060076	74064076	-	5	ENSG00000237883	antisense	DGUOK-AS1
20	42510146	42514146	-	5	ENSG00000237907	antisense	RP5-1013A22.2
1	70267493	70271493	-	5	ENSG00000237919	antisense	RP11-181B18.1
1	29421032	29425032	+	5	ENSG00000237934	antisense	RP11-467D18.2
10	11178442	11182442	-	5	ENSG00000237986	antisense	CELF2-AS2
3	3075829	3079829	-	5	ENSG00000237990	antisense	CNTN4-AS1
6	158737581	158741581	-	5	ENSG00000238019	antisense	RP11-732M18.2
3	185303660	185307660	-	5	ENSG00000238020	antisense	HTR3E-AS1
1	163449841	163453841	+	5	ENSG00000238022	antisense	RP11-38C18.3
X	47798643	47802643	+	5	ENSG00000238068	antisense	ZNF630-AS1
11	131270212	131274212	-	5	ENSG00000238117	antisense	AP004372.1
22	44378165	44382165	-	5	ENSG00000238120	antisense	CTA-941F9.9
13	24651579	24655579	+	5	ENSG00000238169	antisense	RP11-165I9.8
X	16096913	16100913	-	5	ENSG00000238178	antisense	RP11-431J24.2
1	40753433	40757433	-	5	ENSG00000238186	antisense	RP11-656D10.6
20	57634739	57638739	-	5	ENSG00000238194	antisense	RP4-719C8.1
7	116726151	116730151	+	5	ENSG00000238202	antisense	AC002465.2
10	33538211	33542211	+	5	ENSG00000238258	antisense	RP11-342D11.2
1	171789013	171793013	+	5	ENSG00000238272	antisense	RP3-436N22.3
3	152050961	152054961	+	5	ENSG00000239265	antisense	CLRN1-AS1
3	110300993	110304993	+	5	ENSG00000239314	antisense	MORC1-AS1
2	71027248	71031248	-	5	ENSG00000239322	antisense	AC007040.7
3	114789726	114793726	-	5	ENSG00000239453	antisense	SIDT1-AS1
3	156647667	156651667	+	5	ENSG00000239508	antisense	PLCH1-AS1
17	43987623	43991623	+	5	ENSG00000239552	antisense	HOXB-AS2
3	143856277	143860277	-	5	ENSG00000239641	antisense	PLS1-AS1
3	52830991	52834991	+	5	ENSG00000239799	antisense	ITIH4-AS1
11	5600702	5604702	-	5	ENSG00000239920	antisense	AC015691.13
3	120949887	120953887	-	5	ENSG00000239994	antisense	RP11-169N13.4
3	144541778	144545778	+	5	ENSG00000240012	antisense	SLC9A9-AS1
8	38097949	38101949	+	5	ENSG00000240015	antisense	RP11-90P5.5
3	147267662	147271662	-	5	ENSG00000240032	antisense	RP11-274H2.3
6	135302223	135306223	+	5	ENSG00000240056	antisense	RP11-349J5.2
3	65852531	65856531	+	5	ENSG00000240175	antisense	MAGI1-AS1
3	56947108	56951108	+	5	ENSG00000240198	antisense	ARHGEF3-AS1
3	10300438	10304438	+	5	ENSG00000240288	antisense	GHRLOS
10	18872586	18876586	-	5	ENSG00000240291	antisense	RP11-499P20.2
3	171184197	171188197	-	5	ENSG00000240373	antisense	SEC62-AS1
7	121753759	121757759	+	5	ENSG00000240499	antisense	RP5-1101C3.1
3	150158589	150162589	-	5	ENSG00000240521	antisense	RP11-680B3.2
5	54363855	54367855	-	5	ENSG00000240535	antisense	CTD-2313F11.1
3	63819361	63823361	+	5	ENSG00000240549	antisense	THOC7-AS1
7	129598794	129602794	+	5	ENSG00000240571	antisense	RP11-775D22.3
3	157426366	157430366	-	5	ENSG00000240596	antisense	KCNAB1-AS2
13	23791736	23795736	-	5	ENSG00000240868	antisense	C1QTNF9-AS1
20	20022328	20026328	-	5	ENSG00000241054	antisense	RP5-1002M8.4
5	90684953	90688953	+	5	ENSG00000241059	antisense	CTD-2061E19.6
3	64026680	64030680	+	5	ENSG00000241111	antisense	RP11-129B22.1
3	64520054	64524054	+	5	ENSG00000241158	antisense	ADAMTS9-AS1
7	123419912	123423912	+	5	ENSG00000241345	antisense	RP4-630C24.3
3	63508767	63512767	-	5	ENSG00000241359	antisense	SYNPR-AS1
3	117752010	117756010	+	5	ENSG00000241397	antisense	LINC00903
3	147788079	147792079	+	5	ENSG00000241457	antisense	PLSCR5-AS1
3	115413850	115417850	+	5	ENSG00000241490	antisense	RP11-553L6.2
17	262130	266133	-	5	ENSG00000241525	antisense	AC108004.3
3	64057989	64061989	+	5	ENSG00000241572	antisense	PRICKLE2-AS1
3	85957890	85961890	-	5	ENSG00000241648	antisense	CADM2-AS2
1	110067965	110071965	+	5	ENSG00000241720	antisense	RP4-735C1.4
3	158361935	158365935	+	5	ENSG00000241770	antisense	RP11-555M1.3
15	30750558	30754558	-	5	ENSG00000241818	antisense	RP11-1000B6.2
22	31107773	31111773	+	5	ENSG00000241954	antisense	RP1-149A16.17
5	163654280	163658280	+	5	ENSG00000241956	antisense	CTC-340A15.2
3	70442567	70446567	-	5	ENSG00000242120	antisense	RP11-231I13.2
X	31187146	31191146	+	5	ENSG00000242286	antisense	DMD-AS2
1	11821661	11825661	+	5	ENSG00000242349	antisense	NPPA-AS1
3	157645388	157649388	-	5	ENSG00000242370	antisense	KCNAB1-AS1
3	118120968	118124968	+	5	ENSG00000242385	antisense	LINC00901
3	184747217	184751217	+	5	ENSG00000242522	antisense	KLHL6-AS1
3	180595443	180599443	+	5	ENSG00000242539	antisense	AC007620.3
2	24288754	24292754	+	5	ENSG00000242628	antisense	AC009228.1
X	30650212	30654212	-	5	ENSG00000243055	antisense	GK-AS1
1	179210241	179214241	-	5	ENSG00000243155	antisense	RP11-46A10.5
3	117908943	117912943	+	5	ENSG00000243197	antisense	TUSC7
7	115753186	115757186	-	5	ENSG00000243243	antisense	AC073130.3
3	152089113	152093113	+	5	ENSG00000243273	antisense	RP11-166N6.2
3	184214737	184218737	+	5	ENSG00000243368	antisense	MCCC1-AS1
3	58531511	58535511	+	5	ENSG00000243384	antisense	RP11-475O23.2
3	63970680	63974680	+	5	ENSG00000243410	antisense	RP11-245J9.4
17	21946783	21950783	-	5	ENSG00000243655	antisense	RP11-846F4.12
3	54908322	54912322	-	5	ENSG00000243715	antisense	CACNA2D3-AS1
3	181073858	181077858	+	5	ENSG00000243799	antisense	PEX5L-AS1
20	20194453	20198453	-	5	ENSG00000243810	antisense	RP5-1096J16.1
3	143118553	143122553	-	5	ENSG00000244124	antisense	ATP1B3-AS1
1	228995861	228999861	-	5	ENSG00000244137	antisense	RP11-99J16__A.2
3	58129403	58133403	-	5	ENSG00000244161	antisense	FLNB-AS1
X	31023715	31027715	+	5	ENSG00000244186	antisense	DMD-AS1
3	71419610	71423610	+	5	ENSG00000244203	antisense	FOXP1-AS1
3	125980692	125984692	+	5	ENSG00000244286	antisense	ITGB5-AS1
3	181096711	181100711	+	5	ENSG00000244302	antisense	PEX5L-AS2
3	150483259	150487259	+	5	ENSG00000244468	antisense	RP11-206M11.7
3	144580870	144584870	+	5	ENSG00000244493	antisense	SLC9A9-AS2
9	118118789	118122789	-	5	ENSG00000244757	antisense	RP11-45A16.4
11	43897070	43901070	-	5	ENSG00000244926	antisense	ALKBH3-AS1
11	72087167	72091167	+	5	ENSG00000245148	antisense	ARAP1-AS2
4	109117404	109121404	-	5	ENSG00000245293	antisense	RP11-286E11.1
5	36254914	36258914	+	5	ENSG00000245711	antisense	NADK2-AS1
4	7096859	7100859	-	5	ENSG00000245748	antisense	RP11-367J11.2
11	118261661	118265661	-	5	ENSG00000245869	antisense	RP11-158I9.5
4	77118967	77122967	+	5	ENSG00000245928	antisense	RP11-630D6.5
5	10530483	10534483	+	5	ENSG00000246016	antisense	RP11-1C1.7
8	128561566	128565566	-	5	ENSG00000246228	antisense	CASC8
5	140916062	140920062	+	5	ENSG00000246422	antisense	CTD-2024I7.13
8	11218348	11222348	-	5	ENSG00000246477	antisense	AF131216.6
9	133057413	133061413	-	5	ENSG00000246851	antisense	RP11-544A12.8
5	180588291	180592291	-	5	ENSG00000247049	antisense	CTC-338M12.7
4	189299527	189303527	-	5	ENSG00000247130	antisense	RP11-366H4.3
5	121516450	121520450	-	5	ENSG00000247311	antisense	CTC-441N14.2
5	159562411	159566411	-	5	ENSG00000247699	antisense	CTB-127C13.1
15	94669594	94673594	-	5	ENSG00000247809	antisense	NR2F2-AS1
12	27013786	27017786	+	5	ENSG00000247903	antisense	RP11-421F16.3
6	11279671	11283671	+	5	ENSG00000247925	antisense	RP3-510L9.1
4	89847963	89851963	+	5	ENSG00000248019	antisense	FAM13A-AS1
4	53504573	53508573	+	5	ENSG00000248115	antisense	RP11-752D24.2
4	16009151	16013151	+	5	ENSG00000248138	antisense	RP11-446J8.1
4	76177058	76181058	-	5	ENSG00000248165	antisense	RP11-44F21.2
5	135575635	135579635	+	5	ENSG00000248211	antisense	TRPC7-AS1
5	168370810	168374810	+	5	ENSG00000248222	antisense	CTB-174D11.1
4	47255033	47259033	-	5	ENSG00000248254	antisense	AC092597.3
4	48554977	48558977	-	5	ENSG00000248256	antisense	OCIAD1-AS1
5	110664164	110668164	-	5	ENSG00000248268	antisense	CTC-499J9.1
8	121840674	121844674	+	5	ENSG00000248318	antisense	RP11-713M15.1
4	21306171	21310171	+	5	ENSG00000248343	antisense	RP11-556G22.2
4	146789226	146793226	-	5	ENSG00000248356	antisense	RP11-557J10.4
4	177825766	177829766	+	5	ENSG00000248388	antisense	RP11-313E19.2
3	132717365	132721365	+	5	ENSG00000248468	antisense	RP11-517B11.4
8	135677496	135681496	+	5	ENSG00000248492	antisense	ZFAT-AS1
5	61028016	61032016	-	5	ENSG00000248529	antisense	RP11-2O17.2
5	9414387	9418387	+	5	ENSG00000248537	antisense	CTD-2201E9.4
12	52841190	52845190	+	5	ENSG00000248576	antisense	RP11-834C11.8
4	169269057	169273057	-	5	ENSG00000248601	antisense	RP11-310I9.1
3	127256456	127260456	+	5	ENSG00000248607	antisense	RP11-158I23.1
4	157979961	157983961	+	5	ENSG00000248629	antisense	RP11-154F14.2
5	148634532	148638532	-	5	ENSG00000248647	antisense	RP11-331K21.1
4	100764093	100768093	-	5	ENSG00000248676	antisense	RP11-766F14.1
4	183930078	183934078	-	5	ENSG00000248694	antisense	RP11-18D7.2
5	58192998	58196998	-	5	ENSG00000248733	antisense	CTD-2176I21.2
5	96144237	96148237	+	5	ENSG00000248734	antisense	CTD-2260A17.1
8	22789430	22793430	+	5	ENSG00000248738	antisense	RP11-87E22.2
5	96561340	96565340	-	5	ENSG00000248758	antisense	CTD-2215E18.2
4	148072603	148076603	+	5	ENSG00000248764	antisense	RP11-292D4.2
3	140665962	140669962	+	5	ENSG00000248790	antisense	RP11-319G6.3
5	127025620	127029620	-	5	ENSG00000248799	antisense	CTC-548H10.2
4	183864189	183868189	-	5	ENSG00000248816	antisense	RP11-18D7.3
4	145799959	145803959	-	5	ENSG00000248890	antisense	HHIP-AS1
5	59350833	59354833	+	5	ENSG00000248935	antisense	CTD-2254N19.1
4	37264892	37268892	-	5	ENSG00000248936	antisense	RP11-36B15.1
5	35860877	35864877	-	5	ENSG00000248969	antisense	CTD-2113L7.1
4	88872132	88876132	-	5	ENSG00000249001	antisense	RP11-742B18.1
5	38380410	38384410	-	5	ENSG00000249071	antisense	EGFLAM-AS3
4	178513180	178517180	-	5	ENSG00000249084	antisense	RP11-376O6.2
4	176946452	176950452	+	5	ENSG00000249106	antisense	RP11-806K15.1
5	94148250	94152250	+	5	ENSG00000249175	antisense	CTC-484P3.3
5	96102158	96106158	-	5	ENSG00000249180	antisense	CTC-506B8.1
5	177228801	177232801	-	5	ENSG00000249186	antisense	RP11-423H2.5
12	128158127	128162127	+	5	ENSG00000249196	antisense	RP11-669N7.2
4	38802833	38806833	-	5	ENSG00000249207	antisense	RP11-360F5.1
4	41387571	41391571	-	5	ENSG00000249216	antisense	RP11-227F19.5
4	9531536	9535536	+	5	ENSG00000249219	antisense	RP13-560N11.1
3	141659883	141663883	-	5	ENSG00000249290	antisense	RP11-68L1.2
5	73116072	73120072	-	5	ENSG00000249293	antisense	CTC-575I10.1
4	80109926	80113926	+	5	ENSG00000249307	antisense	RP11-438E5.1
22	37722160	37726160	-	5	ENSG00000249310	antisense	APOBEC3B-AS1
4	114173156	114177156	-	5	ENSG00000249373	antisense	RP11-650J17.2
6	53473942	53477942	+	5	ENSG00000249379	antisense	RP1-27K12.4
3	138181728	138185728	-	5	ENSG00000249407	antisense	IL20RB-AS1
5	179321221	179325221	+	5	ENSG00000249412	antisense	CTC-563A5.2
4	163161335	163165335	+	5	ENSG00000249419	antisense	RP11-497K21.1
4	23388311	23392311	+	5	ENSG00000249453	antisense	RP13-497K6.1
5	132605355	132609355	+	5	ENSG00000249478	antisense	CTB-49A3.5
5	38461235	38465235	-	5	ENSG00000249491	antisense	EGFLAM-AS1
4	162517555	162521555	+	5	ENSG00000249568	antisense	RP11-234O6.2
4	109079860	109083860	-	5	ENSG00000249604	antisense	RP11-286E11.2
5	121517609	121521609	-	5	ENSG00000249610	antisense	CTC-441N14.1
4	169804313	169808313	-	5	ENSG00000249623	antisense	RP11-610J23.1
4	107161084	107165084	-	5	ENSG00000249635	antisense	RP11-710F7.3
5	134812202	134816202	+	5	ENSG00000249639	antisense	CTB-138E5.1
5	79961165	79965165	-	5	ENSG00000249655	antisense	CTC-325J23.2
12	126596	130596	-	5	ENSG00000249695	antisense	RP11-598F7.4
12	62473765	62477765	-	5	ENSG00000249753	antisense	RP11-415I12.3
5	80444427	80448427	-	5	ENSG00000249772	antisense	CTD-2193P3.2
3	15458580	15462580	-	5	ENSG00000249786	antisense	EAF1-AS1
5	114550159	114554159	+	5	ENSG00000249791	antisense	CTC-428G20.2
5	82910895	82914895	-	5	ENSG00000249835	antisense	VCAN-AS1
5	7424187	7428187	-	5	ENSG00000249865	antisense	CTD-2296D1.4
1	112758432	112762432	-	5	ENSG00000249913	antisense	RP4-671G15.2
5	121745162	121749162	-	5	ENSG00000249916	antisense	CTD-2280E9.1
4	75731688	75735688	-	5	ENSG00000249942	antisense	AC142293.3
4	171137473	171141473	+	5	ENSG00000249955	antisense	RP11-6E9.4
5	145734719	145738719	-	5	ENSG00000250025	antisense	CTC-359M8.1
4	164247387	164251387	+	5	ENSG00000250027	antisense	RP11-563E2.2
4	87256089	87260089	+	5	ENSG00000250062	antisense	RP11-778J15.1
4	21190817	21194817	+	5	ENSG00000250092	antisense	RP11-556G22.3
5	10679337	10683337	-	5	ENSG00000250106	antisense	ANKRD33B-AS1
3	132271873	132275873	-	5	ENSG00000250129	antisense	RP11-265F19.1
4	178601127	178605127	+	5	ENSG00000250131	antisense	RP11-130F10.1
5	36759054	36763054	-	5	ENSG00000250155	antisense	CTD-2353F22.1
5	134921166	134925166	+	5	ENSG00000250167	antisense	CTC-321K16.1
3	124889181	124893181	+	5	ENSG00000250174	antisense	MYLK-AS2
4	140151250	140155250	-	5	ENSG00000250195	antisense	RP11-371F15.3
3	127303173	127307173	+	5	ENSG00000250218	antisense	ALDH1L1-AS1
5	132618083	132622083	+	5	ENSG00000250244	antisense	CTB-49A3.4
5	79145769	79149769	-	5	ENSG00000250258	antisense	CTC-431G16.2
8	74429250	74433250	-	5	ENSG00000250295	antisense	RP11-434I12.2
5	121840681	121844681	-	5	ENSG00000250328	antisense	CTC-210G5.1
4	149285072	149289072	+	5	ENSG00000250354	antisense	RP11-76G10.1
5	145920982	145924982	+	5	ENSG00000250407	antisense	CTB-99A3.1
4	186526873	186530873	+	5	ENSG00000250410	antisense	RP11-714G18.1
4	9615204	9619204	+	5	ENSG00000250413	antisense	RP11-448G15.1
11	120268716	120272716	-	5	ENSG00000250493	antisense	RP11-640N11.2
4	106690961	106694961	-	5	ENSG00000250522	antisense	AC004066.3
4	25378986	25382986	+	5	ENSG00000250541	antisense	RP11-302F12.10
4	146641573	146645573	-	5	ENSG00000250582	antisense	RP11-301H24.3
7	75944109	75948109	-	5	ENSG00000250614	antisense	AC007078.4
5	9052886	9056886	+	5	ENSG00000250619	antisense	CTD-2215L10.1
4	2109198	2113198	+	5	ENSG00000250623	antisense	RP11-317B7.3
3	131168827	131172827	-	5	ENSG00000250643	antisense	RP11-93K22.6
4	70080407	70084407	+	5	ENSG00000250696	antisense	RP11-704M14.1
4	141266619	141270619	+	5	ENSG00000250698	antisense	RP11-392B6.1
8	23142373	23146373	-	5	ENSG00000250714	antisense	RP11-1149O23.4
4	107071328	107075328	-	5	ENSG00000250740	antisense	RP11-710F7.2
5	7800879	7804879	-	5	ENSG00000250761	antisense	RP11-711G10.1
4	42086042	42090042	-	5	ENSG00000250781	antisense	RP11-63A11.1
5	175330220	175334220	+	5	ENSG00000250801	antisense	RP11-91H12.3
4	73405609	73409609	+	5	ENSG00000250877	antisense	RP11-373J21.1
5	111535166	111539166	+	5	ENSG00000250882	antisense	CTC-459M5.1
5	79266158	79270158	+	5	ENSG00000250888	antisense	RP11-168A11.1
4	40507553	40511553	+	5	ENSG00000250906	antisense	RP11-632F7.3
4	156443569	156447569	+	5	ENSG00000250910	antisense	AC097467.2
8	104200436	104204436	+	5	ENSG00000250929	antisense	KB-1639H6.4
4	54055324	54059324	+	5	ENSG00000250930	antisense	LNX1-AS1
5	135665344	135669344	+	5	ENSG00000250947	antisense	TRPC7-AS2
17	44805741	44809741	+	5	ENSG00000250948	antisense	RP11-1079K10.2
5	56724644	56728644	+	5	ENSG00000250961	antisense	CTD-2023N9.1
7	76723376	76727376	-	5	ENSG00000250990	antisense	AC073635.5
5	175398353	175402353	+	5	ENSG00000250992	antisense	RP11-826N14.1
4	147380408	147384408	+	5	ENSG00000251010	antisense	RP11-6L6.7
5	162851642	162855642	-	5	ENSG00000251018	antisense	RP11-80G7.1
3	141662357	141666357	-	5	ENSG00000251058	antisense	RP11-68L1.1
4	82303118	82307118	+	5	ENSG00000251059	antisense	RP11-100N20.1
4	90689530	90693530	+	5	ENSG00000251095	antisense	RP11-115D19.1
4	114020935	114024935	-	5	ENSG00000251126	antisense	RP11-119H12.6
4	184396781	184400781	-	5	ENSG00000251128	antisense	WWC2-AS1
4	2265109	2269109	+	5	ENSG00000251148	antisense	RP11-478C1.7
4	106965778	106969778	-	5	ENSG00000251175	antisense	RP11-45L9.1
4	8505569	8509569	-	5	ENSG00000251186	antisense	RP11-689P11.3
5	111553616	111557616	+	5	ENSG00000251187	antisense	CTC-459M5.2
4	171101707	171105707	+	5	ENSG00000251200	antisense	RP11-6E9.5
3	32751950	32755950	-	5	ENSG00000251224	antisense	CNOT10-AS1
4	85941435	85945435	+	5	ENSG00000251260	antisense	WDFY3-AS1
3	142323714	142327714	-	5	ENSG00000251270	antisense	RP11-231L11.1
5	24587884	24591884	+	5	ENSG00000251294	antisense	RP11-116O11.1
5	72802477	72806477	-	5	ENSG00000251324	antisense	RP11-79P5.5
5	147787915	147791915	+	5	ENSG00000251330	antisense	CTD-2283N19.1
4	15028754	15032754	-	5	ENSG00000251379	antisense	RP11-484O2.1
4	152813085	152817085	+	5	ENSG00000251455	antisense	RP11-164P12.3
4	8117155	8121155	+	5	ENSG00000251460	antisense	RP11-1258F18.1
5	145457162	145461162	+	5	ENSG00000251556	antisense	RP11-118M9.3
4	104687351	104691351	+	5	ENSG00000251577	antisense	RP11-297P16.3
5	72480175	72484175	-	5	ENSG00000251599	antisense	RP11-232L2.2
4	152805826	152809826	+	5	ENSG00000251603	antisense	RP11-164P12.4
4	146971720	146975720	+	5	ENSG00000251687	antisense	RP11-181K12.2
8	125567932	125571932	+	5	ENSG00000253106	antisense	RP11-158K1.3
8	64097485	64101485	+	5	ENSG00000253121	antisense	RP11-659E9.4
8	17603777	17607777	+	5	ENSG00000253168	antisense	RP11-326L2.1
8	89053509	89057509	+	5	ENSG00000253171	antisense	CTB-118P15.2
5	172502648	172506648	-	5	ENSG00000253172	antisense	CTC-209H22.3
8	41519720	41523720	-	5	ENSG00000253174	antisense	RP11-360L9.7
8	37692255	37696255	+	5	ENSG00000253181	antisense	RP11-863K10.2
8	93962388	93966388	+	5	ENSG00000253197	antisense	CTD-3239E11.2
8	22528115	22532115	-	5	ENSG00000253200	antisense	RP11-582J16.5
8	17781832	17785832	+	5	ENSG00000253215	antisense	RP11-156K13.2
5	173414194	173418194	-	5	ENSG00000253244	antisense	RP11-619L12.3
8	1555990	1559990	-	5	ENSG00000253267	antisense	RP11-666I19.2
5	169136947	169140947	-	5	ENSG00000253269	antisense	CTB-37A13.1
5	172115834	172119834	+	5	ENSG00000253295	antisense	RP11-779O18.1
8	82864613	82868613	+	5	ENSG00000253334	antisense	RP13-923O23.6
8	18889069	18893069	+	5	ENSG00000253335	antisense	RP11-420B22.1
8	37649063	37653063	-	5	ENSG00000253344	antisense	RP11-346L1.2
5	170146232	170150232	-	5	ENSG00000253348	antisense	MIR4454
8	92095992	92099992	+	5	ENSG00000253358	antisense	GS1-251I9.3
8	120541771	120545771	-	5	ENSG00000253398	antisense	RP11-775B15.2
5	148634561	148638561	-	5	ENSG00000253406	antisense	AC012613.2
5	172055328	172059328	-	5	ENSG00000253445	antisense	CTB-79E8.2
5	173444168	173448168	-	5	ENSG00000253447	antisense	RP11-619L12.4
5	158343392	158347392	+	5	ENSG00000253456	antisense	CTD-2363C16.2
8	88835062	88839062	-	5	ENSG00000253500	antisense	AF121898.3
2	46578374	46582374	+	5	ENSG00000253515	antisense	RP11-417F21.2
5	156923550	156927550	+	5	ENSG00000253519	antisense	AC106801.1
5	166667453	166671453	-	5	ENSG00000253527	antisense	CTB-105L4.2
8	53267475	53271475	+	5	ENSG00000253551	antisense	RP11-26M5.2
8	28358700	28362700	+	5	ENSG00000253567	antisense	RP11-181B11.2
8	140990664	140994664	+	5	ENSG00000253574	antisense	RP11-284H18.1
8	93055312	93059312	+	5	ENSG00000253576	antisense	GS1-5L10.1
8	142417830	142421830	+	5	ENSG00000253595	antisense	CTD-3064M3.1
8	49624680	49628680	+	5	ENSG00000253608	antisense	RP11-770E5.1
5	169747075	169751075	+	5	ENSG00000253647	antisense	CTD-2270F17.1
8	10440505	10444505	-	5	ENSG00000253649	antisense	PRSS51
5	167311052	167315052	-	5	ENSG00000253660	antisense	CTC-353G13.1
8	52330801	52334801	+	5	ENSG00000253664	antisense	RP11-401H2.1
8	87233570	87237570	-	5	ENSG00000253675	antisense	CTD-3118D11.2
5	159971458	159975458	+	5	ENSG00000253687	antisense	CTC-348L5.1
5	177708474	177712474	+	5	ENSG00000253698	antisense	RP11-1259L22.1
8	30155946	30159946	-	5	ENSG00000253708	antisense	RP11-51J9.4
8	62374182	62378182	-	5	ENSG00000253711	antisense	RP11-787D18.1
5	21650128	21654128	+	5	ENSG00000253766	antisense	RP11-804N13.1
8	19979096	19983096	+	5	ENSG00000253775	antisense	AC100802.3
8	110142822	110146822	-	5	ENSG00000253796	antisense	RP11-1084E5.1
6	70987182	70991182	+	5	ENSG00000253809	antisense	RP1-149L1.1
5	158340592	158344592	+	5	ENSG00000253811	antisense	CTD-2363C16.1
5	169843989	169847989	-	5	ENSG00000253858	antisense	CTB-147C13.1
8	82512226	82516226	+	5	ENSG00000253859	antisense	RP11-157I4.4
8	27644774	27648774	+	5	ENSG00000253875	antisense	RP11-16P20.3
8	27095755	27099755	+	5	ENSG00000253888	antisense	RP11-521M14.1
5	167545302	167549302	-	5	ENSG00000253925	antisense	CTB-178M22.1
8	23100737	23104737	+	5	ENSG00000253930	antisense	RP11-1149O23.2
5	167324669	167328669	-	5	ENSG00000253947	antisense	CTB-77H17.1
5	172937252	172941252	+	5	ENSG00000253955	antisense	CTB-33O18.3
8	31152225	31156225	-	5	ENSG00000253961	antisense	RP11-363L24.3
5	167589940	167593940	-	5	ENSG00000253978	antisense	CTB-178M22.2
5	156581968	156585968	-	5	ENSG00000253980	antisense	CTB-4E7.1
8	132014837	132018837	+	5	ENSG00000253992	antisense	RP11-737F9.1
8	143275624	143279624	+	5	ENSG00000254008	antisense	LINC00051
8	72228246	72232246	+	5	ENSG00000254031	antisense	RP11-326E22.1
8	28709578	28713578	+	5	ENSG00000254034	antisense	RP11-662B19.2
5	178326997	178330997	+	5	ENSG00000254035	antisense	RP11-281O15.4
5	168064150	168068150	+	5	ENSG00000254042	antisense	CTC-558O2.1
8	75706110	75710110	-	5	ENSG00000254080	antisense	RP11-730G20.1
8	29022009	29026009	+	5	ENSG00000254129	antisense	CTD-2647L4.1
5	31301474	31305474	-	5	ENSG00000254138	antisense	RP11-152K4.2
5	156097401	156101401	-	5	ENSG00000254163	antisense	CTC-340I23.2
5	167018064	167022064	-	5	ENSG00000254187	antisense	CTB-78F1.1
8	97314831	97318831	+	5	ENSG00000254224	antisense	KB-1043D8.6
8	39895566	39899566	-	5	ENSG00000254287	antisense	RP11-44K6.4
5	166660955	166664955	-	5	ENSG00000254297	antisense	CTC-286N12.1
8	53223933	53227933	+	5	ENSG00000254314	antisense	RP11-26M5.3
8	144568992	144572992	+	5	ENSG00000254338	antisense	RP11-909N17.3
8	9034344	9038344	+	5	ENSG00000254340	antisense	RP11-10A14.3
4	17239645	17243645	+	5	ENSG00000254360	antisense	AC006160.8
5	166651856	166655856	-	5	ENSG00000254365	antisense	CTB-180C19.1
5	160042936	160046936	+	5	ENSG00000254391	antisense	CTC-529G1.1
11	9409609	9413609	-	5	ENSG00000254397	antisense	CTD-2371O3.2
11	14249813	14253813	-	5	ENSG00000254418	antisense	RP11-21L19.1
11	118378813	118382813	-	5	ENSG00000254428	antisense	RP11-110I1.11
8	61882719	61886719	-	5	ENSG00000254432	antisense	RP11-33I11.2
11	20025425	20029425	-	5	ENSG00000254453	antisense	NAV2-AS2
11	69880431	69884431	-	5	ENSG00000254495	antisense	AP000487.4
11	45230011	45234011	+	5	ENSG00000254497	antisense	CTD-2560E9.5
22	49526814	49530814	-	5	ENSG00000254499	antisense	AC002056.5
11	117207644	117211644	+	5	ENSG00000254528	antisense	RP11-728F11.4
1	143545224	143549224	-	5	ENSG00000254539	antisense	RP4-791M13.3
11	82600069	82604069	-	5	ENSG00000254551	antisense	RP11-727A23.7
2	167703711	167707711	-	5	ENSG00000254552	antisense	XIRP2-AS1
8	70786179	70790179	+	5	ENSG00000254557	antisense	RP11-102F4.2
11	118982345	118986345	+	5	ENSG00000254561	antisense	RP11-196E1.3
11	78135943	78139943	+	5	ENSG00000254563	antisense	RP11-673F18.1
11	124256797	124260797	+	5	ENSG00000254568	antisense	RP11-664I21.5
9	101729999	101733999	-	5	ENSG00000254571	antisense	RP11-60I3.4
8	14061177	14065177	+	5	ENSG00000254575	antisense	RP11-3G21.1
11	32017440	32021440	-	5	ENSG00000254584	antisense	RP1-17K7.2
11	127899247	127903247	+	5	ENSG00000254588	antisense	RP11-1007G5.2
11	19496019	19500019	-	5	ENSG00000254622	antisense	NAV2-AS4
8	6771540	6775540	+	5	ENSG00000254625	antisense	GS1-24F4.3
11	77774755	77778755	+	5	ENSG00000254649	antisense	RP11-452H21.2
11	45211419	45215419	-	5	ENSG00000254664	antisense	CTD-2560E9.3
11	12239296	12243296	-	5	ENSG00000254680	antisense	RP11-265D17.2
11	12799790	12803790	-	5	ENSG00000254688	antisense	RP11-47J17.3
11	77237298	77241298	+	5	ENSG00000254691	antisense	RP11-91P24.5
11	125582132	125586132	-	5	ENSG00000254694	antisense	RP11-50B3.4
11	91778990	91782990	-	5	ENSG00000254705	antisense	RP11-675M1.2
11	7681411	7685411	+	5	ENSG00000254707	antisense	RP11-35J10.4
15	98325943	98329943	+	5	ENSG00000254744	antisense	CTD-3076O17.1
8	11447125	11451125	-	5	ENSG00000254774	antisense	RP11-148O21.3
11	32029382	32033382	-	5	ENSG00000254836	antisense	RP1-17K7.3
11	117192368	117196368	+	5	ENSG00000254844	antisense	RP11-728F11.3
11	7547853	7551853	-	5	ENSG00000254864	antisense	CTD-2516F10.4
11	47991983	47995983	-	5	ENSG00000254879	antisense	AC103828.1
8	38310656	38314656	+	5	ENSG00000254898	antisense	RP11-513D5.2
11	125667359	125671359	-	5	ENSG00000254905	antisense	RP11-712L6.7
11	93092327	93096327	+	5	ENSG00000254911	antisense	SCARNA9
11	35894865	35898865	-	5	ENSG00000254919	antisense	RP11-698N11.2
11	8015841	8019841	-	5	ENSG00000254921	antisense	RP11-236J17.6
11	73842041	73846041	+	5	ENSG00000254928	antisense	RP11-702H23.6
11	124639904	124643904	-	5	ENSG00000254932	antisense	RP11-687M24.8
11	75577417	75581417	+	5	ENSG00000254933	antisense	RP11-619A14.2
1	109885982	109889982	-	5	ENSG00000254942	antisense	RP5-1160K1.8
11	76365311	76369311	-	5	ENSG00000254988	antisense	CTD-2547H18.1
11	35257936	35261936	+	5	ENSG00000255004	antisense	RP1-68D18.3
11	125312021	125316021	-	5	ENSG00000255027	antisense	RP11-680F20.9
11	108957843	108961843	-	5	ENSG00000255028	antisense	RP11-708B6.2
8	13504490	13508490	-	5	ENSG00000255069	antisense	RP11-145O15.3
11	44584227	44588227	-	5	ENSG00000255092	antisense	RP11-58K22.4
8	42694246	42698246	-	5	ENSG00000255101	antisense	RP11-412B14.1
11	118418109	118422109	+	5	ENSG00000255114	antisense	RP11-110I1.6
11	65312915	65316915	-	5	ENSG00000255120	antisense	RP11-770G2.4
11	769645	773645	+	5	ENSG00000255142	antisense	AP006621.6
11	21238692	21242692	-	5	ENSG00000255167	antisense	RP11-670N15.1
8	69167870	69171870	-	5	ENSG00000255206	antisense	RP11-403D15.2
11	110823803	110827803	+	5	ENSG00000255208	antisense	RP11-794P6.3
11	45727998	45731998	-	5	ENSG00000255226	antisense	CTD-2210P24.3
11	18911108	18915108	+	5	ENSG00000255244	antisense	RP11-583F24.8
11	117460718	117464718	-	5	ENSG00000255274	antisense	TMPRSS4-AS1
11	4114063	4118063	-	5	ENSG00000255276	antisense	RRM1-AS1
11	19172898	19176898	+	5	ENSG00000255308	antisense	RP11-428C19.4
11	83030293	83034293	+	5	ENSG00000255311	antisense	RP11-160H12.2
11	65768286	65772286	-	5	ENSG00000255320	antisense	RP11-755F10.1
11	43361797	43365797	-	5	ENSG00000255340	antisense	RP11-484D2.5
11	133551929	133555929	+	5	ENSG00000255348	antisense	RP11-700F16.3
11	11328549	11332549	+	5	ENSG00000255351	antisense	RP11-567I13.1
8	11452938	11456938	-	5	ENSG00000255354	antisense	RP11-148O21.2
11	22238378	22242378	-	5	ENSG00000255372	antisense	CTD-3064C13.1
11	6597258	6601258	+	5	ENSG00000255390	antisense	RP11-732A19.5
11	74526841	74530841	-	5	ENSG00000255395	antisense	CTD-2562J17.2
11	7992612	7996612	-	5	ENSG00000255420	antisense	RP11-236J17.3
11	75524423	75528423	-	5	ENSG00000255421	antisense	CTD-2011F17.2
11	118078526	118082526	+	5	ENSG00000255422	antisense	AP002954.4
11	35191108	35195108	-	5	ENSG00000255443	antisense	RP1-68D18.4
11	77256785	77260785	-	5	ENSG00000255449	antisense	RP11-91P24.6
11	86311727	86315727	-	5	ENSG00000255471	antisense	RP11-736K20.5
11	9815266	9819266	+	5	ENSG00000255476	antisense	RP11-1H15.2
11	30401675	30405675	+	5	ENSG00000255480	antisense	RP4-710M3.2
11	92137681	92141681	-	5	ENSG00000255506	antisense	RP11-203F8.1
8	11450940	11454940	-	5	ENSG00000255518	antisense	RP11-148O21.4
11	47106928	47110928	-	5	ENSG00000255520	antisense	RP11-390K5.3
11	31281808	31285808	+	5	ENSG00000255525	antisense	RP1-296L11.1
11	103319486	103323486	+	5	ENSG00000255548	antisense	RP11-617B3.2
11	84323381	84327381	+	5	ENSG00000255555	antisense	AP000857.3
12	62825904	62829904	-	5	ENSG00000255629	antisense	RP11-196H14.3
12	21802181	21806181	+	5	ENSG00000255644	antisense	RP11-59N23.1
12	18756996	18760996	+	5	ENSG00000255648	antisense	RP11-361I14.2
12	108693696	108697696	-	5	ENSG00000255650	antisense	FAM222A-AS1
12	108367685	108371685	-	5	ENSG00000255655	antisense	RP11-256L11.3
12	170463	174463	+	5	ENSG00000255671	antisense	RP11-283I3.1
11	71741208	71745208	+	5	ENSG00000255672	antisense	RP11-45F15.2
12	116373200	116377200	+	5	ENSG00000255686	antisense	RP11-227B21.2
12	66667492	66671492	+	5	ENSG00000255733	antisense	IFNG-AS1
12	26361920	26365920	-	5	ENSG00000255750	antisense	RP11-283G6.5
1	35024285	35028285	-	5	ENSG00000255811	antisense	RP1-34M23.5
12	568060	572060	+	5	ENSG00000255825	antisense	RP5-1154L15.1
11	71688831	71692831	+	5	ENSG00000255843	antisense	AP000593.7
11	60343788	60347788	-	5	ENSG00000255845	antisense	RP11-804A23.1
11	73356980	73360980	-	5	ENSG00000255847	antisense	RP11-167N4.2
12	9908893	9912893	+	5	ENSG00000255882	antisense	RP11-290C10.1
11	93844384	93848384	-	5	ENSG00000255893	antisense	RP11-685N10.1
11	73109042	73113042	+	5	ENSG00000255928	antisense	RP11-456I15.2
12	119681778	119685778	-	5	ENSG00000255946	antisense	RP11-173P15.7
12	13004501	13008501	+	5	ENSG00000256011	antisense	RP11-392P7.7
12	2200906	2204906	-	5	ENSG00000256025	antisense	CACNA1C-AS4
12	64935481	64939481	-	5	ENSG00000256072	antisense	RP11-335I12.2
12	64626526	64630526	-	5	ENSG00000256083	antisense	RP11-366L20.3
11	113753977	113757977	-	5	ENSG00000256195	antisense	RP11-64D24.4
12	2649647	2653647	-	5	ENSG00000256271	antisense	CACNA1C-AS2
15	82957204	82961204	-	5	ENSG00000256278	antisense	RP11-182J1.5
12	118179205	118183205	-	5	ENSG00000256311	antisense	RP11-64B16.5
12	67506165	67510165	+	5	ENSG00000256325	antisense	RP11-611O2.1
14	93964723	93968723	+	5	ENSG00000256357	antisense	RP11-349I1.2
12	119619727	119623727	-	5	ENSG00000256364	antisense	RP11-173P15.3
11	72791990	72795990	+	5	ENSG00000256448	antisense	RP11-809N8.4
11	113192009	113196009	+	5	ENSG00000256452	antisense	RP11-667M19.10
12	23680174	23684174	+	5	ENSG00000256473	antisense	RP11-437F6.1
12	24872622	24876622	+	5	ENSG00000256482	antisense	RP11-625L16.3
12	16609612	16613612	+	5	ENSG00000256564	antisense	RP11-424M22.3
12	119643825	119647825	-	5	ENSG00000256569	antisense	RP11-173P15.5
12	118103447	118107447	-	5	ENSG00000256609	antisense	RP11-64B16.4
12	3441013	3445013	-	5	ENSG00000256691	antisense	RP11-476M19.3
12	143748	147748	-	5	ENSG00000256694	antisense	RP11-598F7.5
14	101373621	101377621	-	5	ENSG00000256705	antisense	CTD-2017C7.1
11	112779253	112783253	+	5	ENSG00000256757	antisense	RP11-159N11.3
12	2584867	2588867	-	5	ENSG00000256769	antisense	CACNA1C-AS3
12	10072472	10076472	-	5	ENSG00000256803	antisense	RP11-133L14.5
12	120776548	120780548	+	5	ENSG00000256811	antisense	RP11-7M8.2
11	47197878	47201878	-	5	ENSG00000256897	antisense	RP11-17G12.2
11	101980857	101984857	+	5	ENSG00000256916	antisense	RP11-817J15.2
11	113730503	113734503	-	5	ENSG00000256947	antisense	RP11-64D24.2
12	89277	93277	-	5	ENSG00000256948	antisense	RP11-598F7.3
12	21869411	21873411	+	5	ENSG00000257022	antisense	RP11-729I10.2
2	199896278	199900278	+	5	ENSG00000257045	antisense	RP11-486F17.1
12	118037149	118041149	-	5	ENSG00000257095	antisense	RP11-364C11.2
14	21057074	21061074	+	5	ENSG00000257096	antisense	AE000658.22
12	9038429	9042429	-	5	ENSG00000257105	antisense	RP11-259O18.4
14	29189766	29193766	+	5	ENSG00000257120	antisense	CTD-2503I6.1
14	31098291	31102291	-	5	ENSG00000257155	antisense	CTD-2213F21.3
12	29360048	29364048	-	5	ENSG00000257176	antisense	RP11-996F15.2
12	77961555	77965555	-	5	ENSG00000257191	antisense	RP11-390N6.1
12	107544592	107548592	+	5	ENSG00000257221	antisense	RP11-689B22.2
12	41137435	41141435	+	5	ENSG00000257225	antisense	RP11-328C8.4
2	144248112	144252112	-	5	ENSG00000257226	antisense	CTD-2252P21.1
12	40151579	40155579	-	5	ENSG00000257228	antisense	RP11-413B19.2
12	48897654	48901654	+	5	ENSG00000257256	antisense	RP3-405J10.4
11	125917052	125921052	+	5	ENSG00000257271	antisense	KIRREL3-AS1
14	95245837	95249837	+	5	ENSG00000257275	antisense	RP11-164H13.1
2	144213333	144217333	-	5	ENSG00000257277	antisense	RP11-434H14.1
12	92859510	92863510	-	5	ENSG00000257283	antisense	RP11-1060G2.1
2	143644211	143648211	-	5	ENSG00000257284	antisense	RP11-190J23.1
12	99775171	99779171	-	5	ENSG00000257325	antisense	RP11-263E1.1
12	105019071	105023071	+	5	ENSG00000257438	antisense	RP11-114F10.3
12	111937939	111941939	-	5	ENSG00000257452	antisense	RP1-71H24.1
12	29561931	29565931	+	5	ENSG00000257456	antisense	RP11-310I24.1
12	111176987	111180987	+	5	ENSG00000257494	antisense	RP3-521E19.2
12	74167867	74171867	-	5	ENSG00000257497	antisense	RP11-585P4.5
12	51085631	51089631	+	5	ENSG00000257500	antisense	RP11-1020M18.10
12	106533628	106537628	-	5	ENSG00000257579	antisense	RP11-128P10.1
12	104242925	104246925	-	5	ENSG00000257642	antisense	RP11-474B16.1
12	102684766	102688766	-	5	ENSG00000257681	antisense	RP11-341G23.4
12	51370656	51374656	+	5	ENSG00000257700	antisense	RP11-641A6.3
12	102094583	102098583	-	5	ENSG00000257703	antisense	RP11-328J6.1
12	102573903	102577903	-	5	ENSG00000257737	antisense	RP11-341G23.2
14	28367161	28371161	-	5	ENSG00000257748	antisense	RP11-966I7.3
12	102735518	102739518	+	5	ENSG00000257754	antisense	RP11-650K20.2
12	70261899	70265899	-	5	ENSG00000257761	antisense	RP11-186F10.2
12	68032272	68036272	-	5	ENSG00000257764	antisense	RP11-1143G9.4
12	102585314	102589314	-	5	ENSG00000257766	antisense	RP11-341G23.3
16	15607832	15611832	+	5	ENSG00000257769	antisense	CTB-193M12.1
15	40083622	40087622	+	5	ENSG00000257797	antisense	CTD-2382E5.2
12	53222156	53226156	-	5	ENSG00000257824	antisense	RP11-1049A21.2
12	50957207	50961207	-	5	ENSG00000257830	antisense	RP11-845M18.7
14	30785585	30789585	+	5	ENSG00000257831	antisense	RP11-596D21.1
12	103988394	103992394	+	5	ENSG00000257886	antisense	RP11-61E11.1
12	45957071	45961071	-	5	ENSG00000257925	antisense	RP11-493L12.3
12	42942032	42946032	-	5	ENSG00000257947	antisense	RP11-46I1.1
12	48255555	48259555	-	5	ENSG00000257964	antisense	RP11-133N21.10
12	46689354	46693354	+	5	ENSG00000257985	antisense	RP1-228P16.4
15	78522548	78526548	-	5	ENSG00000258010	antisense	RP11-210M15.1
12	80041755	80045755	-	5	ENSG00000258026	antisense	RP11-543H12.1
12	114881375	114885375	+	5	ENSG00000258034	antisense	RP11-493P1.2
16	65442852	65446852	-	5	ENSG00000258122	antisense	RP11-61A14.1
12	80293952	80297952	+	5	ENSG00000258162	antisense	RP11-315E17.1
12	39121916	39125916	-	5	ENSG00000258167	antisense	RP11-115F18.1
14	31095455	31099455	-	5	ENSG00000258196	antisense	CTD-2213F21.4
12	77007648	77011648	-	5	ENSG00000258225	antisense	RP11-136F16.1
12	47951356	47955356	-	5	ENSG00000258232	antisense	RP11-161H23.5
12	51058511	51062511	+	5	ENSG00000258253	antisense	RP3-416H24.4
2	144070041	144074041	-	5	ENSG00000258268	antisense	RP11-570L15.1
12	110984096	110988096	+	5	ENSG00000258323	antisense	RP1-267L14.3
14	88934092	88938092	+	5	ENSG00000258380	antisense	RP11-33N16.2
14	56183129	56187129	-	5	ENSG00000258428	antisense	RP11-1085N6.2
14	90209215	90213215	+	5	ENSG00000258437	antisense	RP11-661G16.1
12	25143181	25147181	-	5	ENSG00000258449	antisense	RP11-713N11.4
14	54873972	54877972	-	5	ENSG00000258455	antisense	RP11-665C16.5
14	20535162	20539162	-	5	ENSG00000258471	antisense	RP11-84C10.4
14	78287974	78291974	-	5	ENSG00000258478	antisense	RP11-232C2.1
14	66504286	66508286	-	5	ENSG00000258490	antisense	RP11-862P13.1
14	19987304	19991304	+	5	ENSG00000258515	antisense	RP11-203M5.7
14	99873922	99877922	+	5	ENSG00000258521	antisense	RP11-638I2.9
X	119052229	119056229	+	5	ENSG00000258545	antisense	RP4-755D9.1
14	30359659	30363659	-	5	ENSG00000258558	antisense	RP11-159L20.2
14	20123643	20127643	+	5	ENSG00000258573	antisense	RP11-14J7.6
14	68220035	68224035	-	5	ENSG00000258623	antisense	CTD-2325P2.3
14	79325359	79329359	-	5	ENSG00000258637	antisense	RP11-242P2.1
14	73234807	73238807	-	5	ENSG00000258660	antisense	RP4-693M11.3
14	100395116	100399116	-	5	ENSG00000258663	antisense	RP11-123M6.2
14	99867880	99871880	+	5	ENSG00000258666	antisense	RP11-638I2.8
14	50382590	50386590	+	5	ENSG00000258687	antisense	RP11-218E20.2
14	36325600	36329600	+	5	ENSG00000258690	antisense	RP11-81F13.1
14	37541803	37545803	-	5	ENSG00000258696	antisense	CTD-2058B24.3
14	88889157	88893157	+	5	ENSG00000258699	antisense	RP11-356K23.2
14	90231430	90235430	+	5	ENSG00000258716	antisense	RP11-661G16.2
14	78232218	78236218	-	5	ENSG00000258719	antisense	RP11-232C2.3
14	77817472	77821472	-	5	ENSG00000258723	antisense	RP11-332E19.2
15	89308579	89312579	+	5	ENSG00000258725	antisense	PRC1-AS1
14	88884382	88888382	+	5	ENSG00000258752	antisense	RP11-356K23.1
14	52175307	52179307	+	5	ENSG00000258757	antisense	RP11-841O20.2
15	90514670	90518670	-	5	ENSG00000258761	antisense	RP11-24J19.1
14	63983028	63987028	-	5	ENSG00000258824	antisense	CTD-2555O16.2
14	78608863	78612863	-	5	ENSG00000258829	antisense	CTD-2243E23.1
14	67664666	67668666	-	5	ENSG00000258837	antisense	CTD-2566J3.1
14	50356348	50360348	+	5	ENSG00000258843	antisense	RP11-286O18.1
14	78244030	78248030	-	5	ENSG00000258874	antisense	RP11-232C2.2
9	36844552	36848552	+	5	ENSG00000258885	antisense	RP11-344B23.2
14	33577054	33581054	+	5	ENSG00000258897	antisense	RP11-1007I4.1
12	54337846	54341846	-	5	ENSG00000258921	antisense	RP11-644F5.16
14	61079758	61083758	-	5	ENSG00000258926	antisense	RP11-47I22.1
15	25337476	25341476	-	5	ENSG00000258970	antisense	RP11-100M12.1
14	88033431	88037431	+	5	ENSG00000258983	antisense	RP11-507K2.2
14	51504268	51508268	-	5	ENSG00000259007	antisense	RP11-463J10.3
14	22893455	22897455	+	5	ENSG00000259018	antisense	RP11-124D2.3
14	95768191	95772191	-	5	ENSG00000259036	antisense	RP11-404P21.1
14	57113103	57117103	+	5	ENSG00000259039	antisense	RP11-409I10.2
14	37731237	37735237	-	5	ENSG00000259048	antisense	CTD-2058B24.2
14	89110313	89114313	+	5	ENSG00000259073	antisense	FOXN3-AS2
14	64131007	64135007	-	5	ENSG00000259076	antisense	RP11-973N13.3
14	76315614	76319614	-	5	ENSG00000259081	antisense	RP11-488C13.6
14	101344411	101348411	-	5	ENSG00000259088	antisense	CTD-2017C7.2
2	119425029	119429029	-	5	ENSG00000259094	antisense	RP11-77A13.1
14	79167407	79171407	-	5	ENSG00000259106	antisense	RP11-242P2.2
14	90176735	90180735	+	5	ENSG00000259163	antisense	RP11-1078H9.5
15	78640340	78644340	-	5	ENSG00000259175	antisense	RP11-379K22.2
15	53757875	53761875	+	5	ENSG00000259180	antisense	RP11-420M1.2
15	47957093	47961093	+	5	ENSG00000259188	antisense	CTD-2647E9.3
16	71396388	71400388	+	5	ENSG00000259209	antisense	RP5-991G20.2
15	75864590	75868590	+	5	ENSG00000259213	antisense	CTD-2071N1.1
15	98332209	98336209	+	5	ENSG00000259219	antisense	CTD-3076O17.2
15	67120959	67124959	-	5	ENSG00000259265	antisense	RP11-809H16.4
15	27054959	27058959	-	5	ENSG00000259277	antisense	RP13-126C7.1
15	37671724	37675724	-	5	ENSG00000259279	antisense	CTD-2033D15.1
15	75737449	75741449	+	5	ENSG00000259281	antisense	CTD-2632K10.1
15	95125546	95129546	-	5	ENSG00000259282	antisense	SPATA8-AS1
15	31942318	31946318	-	5	ENSG00000259287	antisense	RP11-3D4.2
15	56576226	56580226	-	5	ENSG00000259293	antisense	RP11-355N15.1
7	101252729	101256729	-	5	ENSG00000259294	antisense	CTA-339C12.1
15	49792709	49796709	-	5	ENSG00000259296	antisense	RP11-313P18.1
15	88956794	88960794	-	5	ENSG00000259314	antisense	CTD-3065B20.3
15	76370683	76374683	+	5	ENSG00000259322	antisense	RP11-762H8.1
15	43519298	43523298	-	5	ENSG00000259342	antisense	RP11-519G16.5
15	37504688	37508688	-	5	ENSG00000259345	antisense	RP11-624L4.1
15	62005526	62009526	+	5	ENSG00000259351	antisense	RP11-111E14.1
15	43525917	43529917	+	5	ENSG00000259354	antisense	RP11-519G16.3
15	98481834	98485834	+	5	ENSG00000259356	antisense	RP11-90E5.1
15	45477043	45481043	-	5	ENSG00000259360	antisense	RP11-142J21.1
15	31934302	31938302	-	5	ENSG00000259408	antisense	RP11-3D4.3
15	38166325	38170325	+	5	ENSG00000259409	antisense	RP11-521C20.3
15	74258882	74262882	-	5	ENSG00000259422	antisense	RP11-593F23.1
19	47346561	47350561	+	5	ENSG00000259436	antisense	CTC-378H22.2
15	39089087	39093087	+	5	ENSG00000259463	antisense	RP11-540O11.7
15	76559217	76563217	-	5	ENSG00000259474	antisense	RP11-650L12.1
15	59258740	59262740	+	5	ENSG00000259481	antisense	RP11-39M21.1
15	58759060	58763060	+	5	ENSG00000259482	antisense	RP11-219B17.2
14	102467664	102471664	+	5	ENSG00000259515	antisense	RP11-365N19.2
15	43356741	43360741	-	5	ENSG00000259520	antisense	CTD-2651B20.3
15	71333503	71337503	-	5	ENSG00000259528	antisense	RP11-272D12.2
11	119639851	119643851	-	5	ENSG00000259541	antisense	RP11-778O17.4
15	76703292	76707292	+	5	ENSG00000259555	antisense	RP11-335K5.2
15	59289404	59293404	+	5	ENSG00000259575	antisense	RP11-39M21.2
15	45683841	45687841	-	5	ENSG00000259588	antisense	RP11-552E10.1
[truncated: 4,339 more rows]

## Sheet: Hypermethylated miRNA promoters
chromosome	promoter_start	promoter_end	strand	pattern	miRBase name
1	1090347	1094347	+	3	ID=MI0000342;Alias=MI0000342;Name=hsa-mir-200b
1	1091106	1095106	+	5	ID=MI0000737;Alias=MI0000737;Name=hsa-mir-200a
1	1092248	1096248	+	5	ID=MI0001641;Alias=MI0001641;Name=hsa-mir-429
1	1219413	1223413	-	1	ID=MI0022571;Alias=MI0022571;Name=hsa-mir-6726
1	1235809	1239809	-	1	ID=MI0022572;Alias=MI0022572;Name=hsa-mir-6727
1	9132423	9136423	-	5	ID=MI0000268;Alias=MI0000268;Name=hsa-mir-34a
1	12147587	12151587	+	1	ID=MI0025516;Alias=MI0025516;Name=hsa-mir-7846
1	19080356	19084356	-	1	ID=MI0017328;Alias=MI0017328;Name=hsa-mir-4695
1	33568680	33572680	-	5	ID=MI0015995;Alias=MI0015995;Name=hsa-mir-3605
1	43684797	43688797	+	5	ID=MI0022580;Alias=MI0022580;Name=hsa-mir-6735
1	53164934	53168934	+	4	ID=MI0018002;Alias=MI0018002;Name=hsa-mir-1273f
1	63563243	63567243	-	5	ID=MI0020345;Alias=MI0020345;Name=hsa-mir-6068
1	98281495	98285495	-	1	ID=MI0012063;Alias=MI0012063;Name=hsa-mir-2682
1	98282315	98286315	-	1	ID=MI0000454;Alias=MI0000454;Name=hsa-mir-137
1	148789029	148793029	+	5	ID=MI0015856;Alias=MI0015856;Name=hsa-mir-4257
1	151926893	151930893	-	1	ID=MI0025919;Alias=MI0025919;Name=hsa-mir-8083
1	152199520	152203520	-	3	ID=MI0022582;Alias=MI0022582;Name=hsa-mir-6737
1	154185751	154189751	-	1	ID=MI0022583;Alias=MI0022583;Name=hsa-mir-6738
1	154654845	154658845	-	4	ID=MI0000466;Alias=MI0000466;Name=hsa-mir-9-1
1	199953259	199957259	+	5	ID=MI0018170;Alias=MI0018170;Name=hsa-mir-5191
1	200236875	200240875	+	5	ID=MI0022585;Alias=MI0022585;Name=hsa-mir-6740
1	204712769	204716769	+	5	ID=MI0022706;Alias=MI0022706;Name=hsa-mir-6769b
1	226349587	226353587	+	5	ID=MI0016011;Alias=MI0016011;Name=hsa-mir-3620
10	12210821	12214821	-	2	ID=MI0016840;Alias=MI0016840;Name=hsa-mir-548ak
10	35968186	35972186	-	1	ID=MI0017315;Alias=MI0017315;Name=hsa-mir-4683
10	105142148	105146148	-	3	ID=MI0006444;Alias=MI0006444;Name=hsa-mir-1307
10	118915275	118919275	-	1	ID=MI0016064;Alias=MI0016064;Name=hsa-mir-3663
10	134909115	134913115	-	5	ID=MI0003130;Alias=MI0003130;Name=hsa-mir-202
10	135033157	135037157	-	3	ID=MI0016601;Alias=MI0016601;Name=hsa-mir-3944
11	197336	201336	+	3	ID=MI0022588;Alias=MI0022588;Name=hsa-mir-6743
11	556198	560198	-	1	ID=MI0000286;Alias=MI0000286;Name=hsa-mir-210
11	1232411	1236411	+	5	ID=MI0022589;Alias=MI0022589;Name=hsa-mir-6744
11	1855851	1859851	+	4	ID=MI0025517;Alias=MI0025517;Name=hsa-mir-7847
11	1972637	1976637	-	1	ID=MI0005416;Alias=MI0005416;Name=hsa-mir-675
11	18363910	18367910	+	5	ID=MI0014188;Alias=MI0014188;Name=hsa-mir-3159
11	43557520	43561520	+	1	ID=MI0000473;Alias=MI0000473;Name=hsa-mir-129-2
11	46352528	46356528	+	1	ID=MI0017321;Alias=MI0017321;Name=hsa-mir-4688
11	47155864	47159864	-	5	ID=MI0022590;Alias=MI0022590;Name=hsa-mir-6745
11	61030644	61034644	+	4	ID=MI0016849;Alias=MI0016849;Name=hsa-mir-4488
11	62089119	62093119	-	5	ID=MI0022592;Alias=MI0022592;Name=hsa-mir-6747
11	63863952	63867952	-	4	ID=MI0023615;Alias=MI0023615;Name=hsa-mir-7155
11	63890650	63894650	+	1	ID=MI0006327;Alias=MI0006327;Name=hsa-mir-1237
11	64413294	64417294	-	5	ID=MI0000234;Alias=MI0000234;Name=hsa-mir-192
11	64413487	64417487	-	5	ID=MI0000732;Alias=MI0000732;Name=hsa-mir-194-2
11	65158357	65162357	+	1	ID=MI0017323;Alias=MI0017323;Name=hsa-mir-4690
11	65171239	65175239	+	1	ID=MI0016850;Alias=MI0016850;Name=hsa-mir-4489
11	66567690	66571690	+	5	ID=MI0022707;Alias=MI0022707;Name=hsa-mir-6860
11	67012292	67016292	+	5	ID=MI0022597;Alias=MI0022597;Name=hsa-mir-6752
11	67554907	67558907	+	3	ID=MI0022964;Alias=MI0022964;Name=hsa-mir-7113
11	67555940	67559940	+	5	ID=MI0017324;Alias=MI0017324;Name=hsa-mir-4691
11	67566837	67570837	+	5	ID=MI0022598;Alias=MI0022598;Name=hsa-mir-6753
11	68605220	68609220	+	1	ID=MI0014194;Alias=MI0014194;Name=hsa-mir-3164
11	71458996	71462996	-	5	ID=MI0014195;Alias=MI0014195;Name=hsa-mir-3165
11	110886873	110890873	+	1	ID=MI0000742;Alias=MI0000742;Name=hsa-mir-34b
11	110887374	110891374	+	1	ID=MI0000743;Alias=MI0000743;Name=hsa-mir-34c
11	118017928	118021928	+	5	ID=MI0022550;Alias=MI0022550;Name=hsa-mir-6716
12	1637807	1641807	-	4	ID=MI0016049;Alias=MI0016049;Name=hsa-mir-3649
12	12154153	12158153	+	5	ID=MI0015974;Alias=MI0015974;Name=hsa-mir-1244-2
12	47450087	47454087	-	5	ID=MI0017334;Alias=MI0017334;Name=hsa-mir-4701
12	51734995	51738995	+	5	ID=MI0022602;Alias=MI0022602;Name=hsa-mir-6757
12	52712001	52716001	+	1	ID=MI0003628;Alias=MI0003628;Name=hsa-mir-615
12	55872554	55876554	+	5	ID=MI0006318;Alias=MI0006318;Name=hsa-mir-1228
12	56502742	56506742	-	5	ID=MI0000750;Alias=MI0000750;Name=hsa-mir-26a-2
12	112211711	112215711	+	5	ID=MI0022607;Alias=MI0022607;Name=hsa-mir-6762
12	120364538	120368538	-	1	ID=MI0022958;Alias=MI0022958;Name=hsa-mir-7107
12	122413343	122417343	-	2	ID=MI0025908;Alias=MI0025908;Name=hsa-mir-8072
12	122584909	122588909	+	3	ID=MI0016412;Alias=MI0016412;Name=hsa-mir-3908
12	123385741	123389741	-	1	ID=MI0022727;Alias=MI0022727;Name=hsa-mir-6880
12	131666656	131670656	+	1	ID=MI0022608;Alias=MI0022608;Name=hsa-mir-6763
13	19903985	19907985	-	4	ID=MI0016862;Alias=MI0016862;Name=hsa-mir-4499
14	100417069	100421069	+	1	ID=MI0000472;Alias=MI0000472;Name=hsa-mir-127
14	100418573	100422573	+	1	ID=MI0003133;Alias=MI0003133;Name=hsa-mir-432
14	100418792	100422792	+	1	ID=MI0000475;Alias=MI0000475;Name=hsa-mir-136
14	101094512	101098512	-	1	ID=MI0006382;Alias=MI0006382;Name=hsa-mir-1247
14	103651495	103655495	+	1	ID=MI0000283;Alias=MI0000283;Name=hsa-mir-203a
14	103651593	103655593	-	1	ID=MI0017343;Alias=MI0017343;Name=hsa-mir-203b
14	104686246	104690246	-	1	ID=MI0022610;Alias=MI0022610;Name=hsa-mir-6765
15	72918101	72922101	-	5	ID=MI0022729;Alias=MI0022729;Name=hsa-mir-6882
15	81525091	81529091	+	3	ID=MI0016881;Alias=MI0016881;Name=hsa-mir-4515
15	84112813	84116813	-	1	ID=MI0006416;Alias=MI0006416;Name=hsa-mir-1276
15	87710252	87714252	+	1	ID=MI0000468;Alias=MI0000468;Name=hsa-mir-9-3
16	523317	527317	+	5	ID=MI0019144;Alias=MI0019144;Name=hsa-mir-5587
16	531278	535278	+	1	ID=MI0014210;Alias=MI0014210;Name=hsa-mir-3176
16	758184	762184	+	5	ID=MI0003670;Alias=MI0003670;Name=hsa-mir-662
16	1722987	1726987	+	5	ID=MI0014211;Alias=MI0014211;Name=hsa-mir-3177
16	2078286	2082286	-	1	ID=MI0006311;Alias=MI0006311;Name=hsa-mir-1225
16	2094755	2098755	-	1	ID=MI0022552;Alias=MI0022552;Name=hsa-mir-6511b-1
16	2121121	2125121	+	5	ID=MI0016882;Alias=MI0016882;Name=hsa-mir-4516
16	2433394	2437394	+	5	ID=MI0022612;Alias=MI0022612;Name=hsa-mir-6767
16	2451969	2455969	+	5	ID=MI0022613;Alias=MI0022613;Name=hsa-mir-6768
16	2520007	2524007	-	2	ID=MI0014212;Alias=MI0014212;Name=hsa-mir-3178
16	3473470	3477470	-	1	ID=MI0021260;Alias=MI0021260;Name=hsa-mir-6126
16	14930178	14934178	+	1	ID=MI0022615;Alias=MI0022615;Name=hsa-mir-6770-1
16	15133503	15137503	-	4	ID=MI0023431;Alias=MI0023431;Name=hsa-mir-6511b-2
16	16323946	16327946	+	1	ID=MI0023564;Alias=MI0023564;Name=hsa-mir-6511a-2
16	16368234	16372234	+	1	ID=MI0023565;Alias=MI0023565;Name=hsa-mir-6511a-3
16	28760829	28764829	-	3	ID=MI0017356;Alias=MI0017356;Name=hsa-mir-4721
16	30810725	30814725	+	4	ID=MI0003892;Alias=MI0003892;Name=hsa-mir-762
16	65791799	65795799	-	5	ID=MI0000804;Alias=MI0000804;Name=hsa-mir-328
16	66822903	66826903	-	3	ID=MI0022618;Alias=MI0022618;Name=hsa-mir-6773
16	68522485	68526485	+	5	ID=MI0000456;Alias=MI0000456;Name=hsa-mir-140
16	86423767	86427767	-	5	ID=MI0022620;Alias=MI0022620;Name=hsa-mir-6775
17	870549	874549	-	1	ID=MI0014225;Alias=MI0014225;Name=hsa-mir-3183
17	4811790	4815790	-	2	ID=MI0022711;Alias=MI0022711;Name=hsa-mir-6864
17	7065422	7069422	-	5	ID=MI0000813;Alias=MI0000813;Name=hsa-mir-324
17	7987114	7991114	-	5	ID=MI0022730;Alias=MI0022730;Name=hsa-mir-6883
17	8028988	8032988	+	2	ID=MI0016887;Alias=MI0016887;Name=hsa-mir-4521
17	17655584	17659584	-	1	ID=MI0022622;Alias=MI0022622;Name=hsa-mir-6777
17	17655970	17659970	-	1	ID=MI0003646;Alias=MI0003646;Name=hsa-mir-33b
17	19186480	19190480	-	1	ID=MI0006273;Alias=MI0006273;Name=hsa-mir-1180
17	27699241	27703241	+	2	ID=MI0003647;Alias=MI0003647;Name=hsa-mir-632
17	34127470	34131470	+	5	ID=MI0017363;Alias=MI0017363;Name=hsa-mir-4726
17	34233617	34237617	+	3	ID=MI0017364;Alias=MI0017364;Name=hsa-mir-4727
17	34322758	34326758	+	5	ID=MI0022624;Alias=MI0022624;Name=hsa-mir-6779
17	35134274	35138274	+	5	ID=MI0017365;Alias=MI0017365;Name=hsa-mir-4728
17	40545327	40549327	-	5	ID=MI0022629;Alias=MI0022629;Name=hsa-mir-6784
17	44010308	44014308	-	1	ID=MI0000266;Alias=MI0000266;Name=hsa-mir-10a
17	44062920	44066920	-	1	ID=MI0000238;Alias=MI0000238;Name=hsa-mir-196a-1
17	44154836	44158836	-	1	ID=MI0014227;Alias=MI0014227;Name=hsa-mir-3185
17	55473248	55477248	-	2	ID=MI0017374;Alias=MI0017374;Name=hsa-mir-4737
17	60205339	60209339	+	1	ID=MI0020357;Alias=MI0020357;Name=hsa-mir-6080
17	71290283	71294283	-	2	ID=MI0017376;Alias=MI0017376;Name=hsa-mir-4738
17	71603752	71607752	-	5	ID=MI0022715;Alias=MI0022715;Name=hsa-mir-6868
17	72902731	72906731	-	5	ID=MI0015845;Alias=MI0015845;Name=hsa-mir-4316
17	76987173	76991173	-	1	ID=MI0017378;Alias=MI0017378;Name=hsa-mir-4740
17	77269192	77273192	+	5	ID=MI0022631;Alias=MI0022631;Name=hsa-mir-6786
17	77785833	77789833	+	1	ID=MI0022632;Alias=MI0022632;Name=hsa-mir-6787
17	78217472	78221472	-	5	ID=MI0016892;Alias=MI0016892;Name=hsa-mir-4525
19	753940	757940	+	1	ID=MI0017384;Alias=MI0017384;Name=hsa-mir-4745
19	762584	766584	+	1	ID=MI0014231;Alias=MI0014231;Name=hsa-mir-3187
19	1765237	1769237	-	1	ID=MI0008330;Alias=MI0008330;Name=hsa-mir-1909
19	2183148	2187148	-	3	ID=MI0006316;Alias=MI0006316;Name=hsa-mir-1227
19	2199638	2203638	+	1	ID=MI0015852;Alias=MI0015852;Name=hsa-mir-4321
19	2383998	2387998	-	1	ID=MI0022959;Alias=MI0022959;Name=hsa-mir-7108
19	3910510	3914510	-	1	ID=MI0003652;Alias=MI0003652;Name=hsa-mir-637
19	4394975	4398975	+	1	ID=MI0017385;Alias=MI0017385;Name=hsa-mir-4746
19	6341994	6345994	-	2	ID=MI0022635;Alias=MI0022635;Name=hsa-mir-6790
19	6365522	6369522	-	1	ID=MI0016597;Alias=MI0016597;Name=hsa-mir-3940
19	7586325	7590325	+	1	ID=MI0022637;Alias=MI0022637;Name=hsa-mir-6792
19	10521798	10525798	+	5	ID=MI0006328;Alias=MI0006328;Name=hsa-mir-1238
19	10787172	10791172	-	5	ID=MI0000242;Alias=MI0000242;Name=hsa-mir-199a-1
19	10798649	10802649	+	5	ID=MI0022638;Alias=MI0022638;Name=hsa-mir-6793
19	11083150	11087150	+	5	ID=MI0022733;Alias=MI0022733;Name=hsa-mir-6886
19	11465437	11469437	-	5	ID=MI0025750;Alias=MI0025750;Name=hsa-mir-7974
19	12822074	12826074	+	5	ID=MI0022639;Alias=MI0022639;Name=hsa-mir-6794
19	12890134	12894134	+	4	ID=MI0019302;Alias=MI0019302;Name=hsa-mir-5695
19	13844513	13848513	+	1	ID=MI0000271;Alias=MI0000271;Name=hsa-mir-181c
19	13844689	13848689	+	1	ID=MI0003139;Alias=MI0003139;Name=hsa-mir-181d
19	15149161	15153161	-	1	ID=MI0022640;Alias=MI0022640;Name=hsa-mir-6795
19	45565593	45569593	+	5	ID=MI0022641;Alias=MI0022641;Name=hsa-mir-6796
19	47063537	47067537	+	5	ID=MI0022642;Alias=MI0022642;Name=hsa-mir-6797
19	47545123	47549123	+	5	ID=MI0025913;Alias=MI0025913;Name=hsa-mir-8077
19	49951754	49955754	+	1	ID=MI0025921;Alias=MI0025921;Name=hsa-mir-8085
19	50868026	50872026	+	2	ID=MI0003657;Alias=MI0003657;Name=hsa-mir-642a
19	50868106	50872106	-	3	ID=MI0016685;Alias=MI0016685;Name=hsa-mir-642b
19	54693937	54697937	-	5	ID=MI0000479;Alias=MI0000479;Name=hsa-mir-150
19	54875186	54879186	+	3	ID=MI0017977;Alias=MI0017977;Name=hsa-mir-5088
19	55047660	55051660	+	5	ID=MI0017388;Alias=MI0017388;Name=hsa-mir-4749
19	56885677	56889677	+	5	ID=MI0000746;Alias=MI0000746;Name=hsa-mir-99b
19	56885851	56889851	+	5	ID=MI0000066;Alias=MI0000066;Name=hsa-let-7e
19	56886319	56890319	+	5	ID=MI0000469;Alias=MI0000469;Name=hsa-mir-125a
19	59175373	59179373	+	4	ID=MI0005757;Alias=MI0005757;Name=hsa-mir-935
19	60432132	60436132	-	5	ID=MI0022649;Alias=MI0022649;Name=hsa-mir-6804
19	60441156	60445156	-	5	ID=MI0022647;Alias=MI0022647;Name=hsa-mir-6802
19	60446430	60450430	-	5	ID=MI0022648;Alias=MI0022648;Name=hsa-mir-6803
19	60589361	60593361	+	3	ID=MI0022650;Alias=MI0022650;Name=hsa-mir-6805
19	63535866	63539866	+	5	ID=MI0022651;Alias=MI0022651;Name=hsa-mir-6806
19	63751464	63755464	+	5	ID=MI0022652;Alias=MI0022652;Name=hsa-mir-6807
2	10248248	10252248	-	5	ID=MI0015868;Alias=MI0015868;Name=hsa-mir-4261
2	25403094	25407094	-	5	ID=MI0003815;Alias=MI0003815;Name=hsa-mir-1301
2	132729123	132733123	-	1	ID=MI0006336;Alias=MI0006336;Name=hsa-mir-663b
2	160970639	160974639	-	2	ID=MI0017430;Alias=MI0017430;Name=hsa-mir-4785
2	176759817	176763817	+	1	ID=MI0025240;Alias=MI0025240;Name=hsa-mir-7704
2	180431880	180435880	-	4	ID=MI0006392;Alias=MI0006392;Name=hsa-mir-1258
2	218973613	218977613	+	3	ID=MI0000084;Alias=MI0000084;Name=hsa-mir-26b
2	219629716	219633716	-	1	ID=MI0014151;Alias=MI0014151;Name=hsa-mir-3131
2	220120113	220124113	-	1	ID=MI0014152;Alias=MI0014152;Name=hsa-mir-3132
2	239670559	239674559	-	1	ID=MI0016784;Alias=MI0016784;Name=hsa-mir-4441
20	29656650	29660650	+	4	ID=MI0014238;Alias=MI0014238;Name=hsa-mir-3193
20	33039840	33043840	+	5	ID=MI0003183;Alias=MI0003183;Name=hsa-mir-499a
20	33039936	33043936	-	5	ID=MI0017396;Alias=MI0017396;Name=hsa-mir-499b
20	33503333	33507333	-	3	ID=MI0006350;Alias=MI0006350;Name=hsa-mir-1289-1
20	43485564	43489564	+	5	ID=MI0022657;Alias=MI0022657;Name=hsa-mir-6812
20	60071253	60075253	+	1	ID=MI0014240;Alias=MI0014240;Name=hsa-mir-3195
20	61278297	61282297	+	1	ID=MI0000445;Alias=MI0000445;Name=hsa-mir-124-3
20	61338576	61342576	+	1	ID=MI0014241;Alias=MI0014241;Name=hsa-mir-3196
20	61386605	61390605	+	1	ID=MI0015866;Alias=MI0015866;Name=hsa-mir-4326
20	62019246	62023246	+	1	ID=MI0005763;Alias=MI0005763;Name=hsa-mir-941-1
20	62019302	62023302	+	1	ID=MI0005764;Alias=MI0005764;Name=hsa-mir-941-2
20	62019358	62023358	+	1	ID=MI0005765;Alias=MI0005765;Name=hsa-mir-941-3
20	62019553	62023553	+	4	ID=MI0005766;Alias=MI0005766;Name=hsa-mir-941-4
20	62041341	62045341	-	1	ID=MI0008335;Alias=MI0008335;Name=hsa-mir-1914
20	62042523	62046523	-	1	ID=MI0003662;Alias=MI0003662;Name=hsa-mir-647
21	33842838	33846838	+	5	ID=MI0022213;Alias=MI0022213;Name=hsa-mir-6501
21	41459354	41463354	+	2	ID=MI0014245;Alias=MI0014245;Name=hsa-mir-3197
21	42038070	42042070	-	5	ID=MI0022659;Alias=MI0022659;Name=hsa-mir-6814
22	18451269	18455269	+	1	ID=MI0016008;Alias=MI0016008;Name=hsa-mir-3618
22	18451581	18455581	+	1	ID=MI0006443;Alias=MI0006443;Name=hsa-mir-1306
22	18480274	18484274	-	3	ID=MI0022661;Alias=MI0022661;Name=hsa-mir-6816
22	19716561	19720561	-	1	ID=MI0003664;Alias=MI0003664;Name=hsa-mir-649
22	30345517	30349517	-	5	ID=MI0022960;Alias=MI0022960;Name=hsa-mir-7109
22	35010899	35014899	-	5	ID=MI0022664;Alias=MI0022664;Name=hsa-mir-6819
22	39977000	39981000	-	5	ID=MI0022736;Alias=MI0022736;Name=hsa-mir-6889
22	43973564	43977564	-	1	ID=MI0006384;Alias=MI0006384;Name=hsa-mir-1249
22	44863588	44867588	+	5	ID=MI0016009;Alias=MI0016009;Name=hsa-mir-3619
22	44885293	44889293	+	5	ID=MI0000062;Alias=MI0000062;Name=hsa-let-7a-3
22	44886110	44890110	+	5	ID=MI0017404;Alias=MI0017404;Name=hsa-mir-4763
22	44886230	44890230	+	5	ID=MI0000063;Alias=MI0000063;Name=hsa-let-7b
22	48740518	48744518	+	1	ID=MI0022666;Alias=MI0022666;Name=hsa-mir-6821
3	5264940	5268940	-	5	ID=MI0017437;Alias=MI0017437;Name=hsa-mir-4790
3	47864049	47868049	+	1	ID=MI0006313;Alias=MI0006313;Name=hsa-mir-1226
3	48211058	48215058	+	5	ID=MI0016786;Alias=MI0016786;Name=hsa-mir-4443
3	49816682	49820682	-	5	ID=MI0018172;Alias=MI0018172;Name=hsa-mir-5193
3	171621585	171625585	+	5	ID=MI0022673;Alias=MI0022673;Name=hsa-mir-6828
3	185085282	185089282	+	3	ID=MI0016791;Alias=MI0016791;Name=hsa-mir-4448
3	185439887	185443887	+	1	ID=MI0003764;Alias=MI0003764;Name=hsa-mir-1224
3	198883844	198887844	-	5	ID=MI0005714;Alias=MI0005714;Name=hsa-mir-922
4	1956002	1960002	-	1	ID=MI0005768;Alias=MI0005768;Name=hsa-mir-943
4	2219681	2223681	-	5	ID=MI0017448;Alias=MI0017448;Name=hsa-mir-4800
4	10977549	10981549	+	1	ID=MI0003579;Alias=MI0003579;Name=hsa-mir-572
4	36918008	36922008	-	1	ID=MI0017449;Alias=MI0017449;Name=hsa-mir-4801
5	1561971	1565971	-	5	ID=MI0020352;Alias=MI0020352;Name=hsa-mir-6075
5	87996513	88000513	-	5	ID=MI0000467;Alias=MI0000467;Name=hsa-mir-9-2
5	92980250	92984250	-	1	ID=MI0011284;Alias=MI0011284;Name=hsa-mir-2277
5	170744369	170748369	-	3	ID=MI0016416;Alias=MI0016416;Name=hsa-mir-3912
5	175987107	175991107	-	1	ID=MI0015885;Alias=MI0015885;Name=hsa-mir-4281
5	179155952	179159952	-	4	ID=MI0006319;Alias=MI0006319;Name=hsa-mir-1229
5	180580239	180584239	-	3	ID=MI0017265;Alias=MI0017265;Name=hsa-mir-4638
6	1333645	1337645	-	1	ID=MI0022555;Alias=MI0022555;Name=hsa-mir-6720
6	33512086	33516086	+	5	ID=MI0017870;Alias=MI0017870;Name=hsa-mir-5004
6	33771883	33775883	+	5	ID=MI0016590;Alias=MI0016590;Name=hsa-mir-3934
6	41672439	41676439	+	5	ID=MI0017268;Alias=MI0017268;Name=hsa-mir-4641
7	1027188	1031188	-	1	ID=MI0000815;Alias=MI0000815;Name=hsa-mir-339
7	1848415	1852415	-	4	ID=MI0017283;Alias=MI0017283;Name=hsa-mir-4655
7	2261738	2265738	-	1	ID=MI0022682;Alias=MI0022682;Name=hsa-mir-6836
7	2531234	2535234	+	1	ID=MI0017275;Alias=MI0017275;Name=hsa-mir-4648
7	5500074	5504074	-	2	ID=MI0003599;Alias=MI0003599;Name=hsa-mir-589
7	5716067	5720067	-	5	ID=MI0022721;Alias=MI0022721;Name=hsa-mir-6874
7	44114973	44118973	+	1	ID=MI0017276;Alias=MI0017276;Name=hsa-mir-4649
7	99590228	99594228	-	3	ID=MI0017286;Alias=MI0017286;Name=hsa-mir-4658
7	100301594	100305594	+	3	ID=MI0022722;Alias=MI0022722;Name=hsa-mir-6875
7	101891194	101895194	+	3	ID=MI0017979;Alias=MI0017979;Name=hsa-mir-5090
7	101896921	101900921	+	5	ID=MI0016818;Alias=MI0016818;Name=hsa-mir-4467
7	116445501	116449501	+	5	ID=MI0021277;Alias=MI0021277;Name=hsa-mir-6132
7	129195568	129199568	-	5	ID=MI0000272;Alias=MI0000272;Name=hsa-mir-182
7	137457044	137461044	+	5	ID=MI0016819;Alias=MI0016819;Name=hsa-mir-4468
7	150564440	150568440	+	1	ID=MI0003760;Alias=MI0003760;Name=hsa-mir-671
8	9796392	9800392	-	1	ID=MI0000443;Alias=MI0000443;Name=hsa-mir-124-1
8	65452260	65456260	+	1	ID=MI0000444;Alias=MI0000444;Name=hsa-mir-124-2
8	144965200	144969200	-	1	ID=MI0005759;Alias=MI0005759;Name=hsa-mir-937
8	144989976	144993976	-	1	ID=MI0022691;Alias=MI0022691;Name=hsa-mir-6845
8	145089435	145093435	-	4	ID=MI0003669;Alias=MI0003669;Name=hsa-mir-661
8	145182271	145186271	-	1	ID=MI0022692;Alias=MI0022692;Name=hsa-mir-6846
8	145204765	145208765	+	3	ID=MI0022693;Alias=MI0022693;Name=hsa-mir-6847
8	145509786	145513786	-	5	ID=MI0022694;Alias=MI0022694;Name=hsa-mir-6848
8	145588253	145592253	-	1	ID=MI0005761;Alias=MI0005761;Name=hsa-mir-939
8	145594367	145598367	-	5	ID=MI0006324;Alias=MI0006324;Name=hsa-mir-1234
8	145594547	145598547	-	5	ID=MI0022695;Alias=MI0022695;Name=hsa-mir-6849
8	145629810	145633810	-	1	ID=MI0022740;Alias=MI0022740;Name=hsa-mir-6893
8	145986180	145990180	-	3	ID=MI0022696;Alias=MI0022696;Name=hsa-mir-6850
9	33455933	33459933	-	5	ID=MI0022697;Alias=MI0022697;Name=hsa-mir-6851
9	35596091	35600091	+	5	ID=MI0017297;Alias=MI0017297;Name=hsa-mir-4667
9	96885311	96889311	+	1	ID=MI0000439;Alias=MI0000439;Name=hsa-mir-23b
9	96885548	96889548	+	1	ID=MI0000440;Alias=MI0000440;Name=hsa-mir-27b
9	96886197	96890197	-	1	ID=MI0014181;Alias=MI0014181;Name=hsa-mir-3074
9	96886124	96890124	+	1	ID=MI0000080;Alias=MI0000080;Name=hsa-mir-24-1
9	124911743	124915743	-	5	ID=MI0003613;Alias=MI0003613;Name=hsa-mir-600
9	129669595	129673595	-	5	ID=MI0017303;Alias=MI0017303;Name=hsa-mir-4672
9	130192814	130196814	-	1	ID=MI0000740;Alias=MI0000740;Name=hsa-mir-219a-2
9	130192721	130196721	+	1	ID=MI0017299;Alias=MI0017299;Name=hsa-mir-219b
9	131669705	131673705	+	1	ID=MI0022701;Alias=MI0022701;Name=hsa-mir-6855
9	136409078	136413078	+	5	ID=MI0017300;Alias=MI0017300;Name=hsa-mir-4669
9	138531899	138535899	-	1	ID=MI0017304;Alias=MI0017304;Name=hsa-mir-4673
9	138558532	138562532	-	2	ID=MI0017305;Alias=MI0017305;Name=hsa-mir-4674
9	138682875	138686875	+	1	ID=MI0000471;Alias=MI0000471;Name=hsa-mir-126
X	108182428	108186428	+	5	ID=MI0020364;Alias=MI0020364;Name=hsa-mir-6087
X	133506094	133510094	-	1	ID=MI0003188;Alias=MI0003188;Name=hsa-mir-503
X	133506407	133510407	-	1	ID=MI0001446;Alias=MI0001446;Name=hsa-mir-424

## Sheet: Hypomethylated miRNA promoters
chromosome	promoter_start	promoter_end	strand	pattern	miRBase name
1	555656	559656	-	5	ID=MI0022558;Alias=MI0022558;Name=hsa-mir-6723
1	3032399	3036399	+	5	ID=MI0015861;Alias=MI0015861;Name=hsa-mir-4251
1	3465214	3469214	-	5	ID=MI0003556;Alias=MI0003556;Name=hsa-mir-551a
1	5544718	5548718	+	5	ID=MI0016753;Alias=MI0016753;Name=hsa-mir-4417
1	6410543	6414543	-	5	ID=MI0015864;Alias=MI0015864;Name=hsa-mir-4252
1	9948026	9952026	+	5	ID=MI0019304;Alias=MI0019304;Name=hsa-mir-5697
1	10208363	10212363	+	5	ID=MI0014254;Alias=MI0014254;Name=hsa-mir-1273d
1	12559638	12563638	-	5	ID=MI0022575;Alias=MI0022575;Name=hsa-mir-6730
1	19094229	19098229	-	5	ID=MI0006352;Alias=MI0006352;Name=hsa-mir-1290
1	21185512	21189512	-	5	ID=MI0006390;Alias=MI0006390;Name=hsa-mir-1256
1	22463319	22467319	+	5	ID=MI0016754;Alias=MI0016754;Name=hsa-mir-4418
1	22830446	22834446	-	5	ID=MI0021271;Alias=MI0021271;Name=hsa-mir-6127
1	22916597	22920597	+	5	ID=MI0017316;Alias=MI0017316;Name=hsa-mir-4684
1	23255014	23259014	-	5	ID=MI0016755;Alias=MI0016755;Name=hsa-mir-4419a
1	24126147	24130147	+	5	ID=MI0016756;Alias=MI0016756;Name=hsa-mir-378f
1	25116494	25120494	-	5	ID=MI0022576;Alias=MI0022576;Name=hsa-mir-6731
1	25220581	25224581	+	5	ID=MI0016764;Alias=MI0016764;Name=hsa-mir-4425
1	30982666	30986666	-	5	ID=MI0016757;Alias=MI0016757;Name=hsa-mir-4420
1	34905882	34909882	-	5	ID=MI0003557;Alias=MI0003557;Name=hsa-mir-552
1	38325490	38329490	+	5	ID=MI0016060;Alias=MI0016060;Name=hsa-mir-3659
1	40990614	40994614	+	5	ID=MI0000749;Alias=MI0000749;Name=hsa-mir-30e
1	43407970	43411970	-	3	ID=MI0022578;Alias=MI0022578;Name=hsa-mir-6733
1	44781752	44785752	+	5	ID=MI0019141;Alias=MI0019141;Name=hsa-mir-5584
1	52072662	52076662	-	5	ID=MI0003941;Alias=MI0003941;Name=hsa-mir-761
1	55461902	55465902	+	5	ID=MI0016759;Alias=MI0016759;Name=hsa-mir-4422
1	59969556	59973556	-	5	ID=MI0017345;Alias=MI0017345;Name=hsa-mir-4711
1	66864711	66868711	+	5	ID=MI0014130;Alias=MI0014130;Name=hsa-mir-3117
1	68419881	68423881	-	5	ID=MI0006397;Alias=MI0006397;Name=hsa-mir-1262
1	71303987	71307987	-	5	ID=MI0000483;Alias=MI0000483;Name=hsa-mir-186
1	86593958	86597958	-	5	ID=MI0025526;Alias=MI0025526;Name=hsa-mir-7856
1	100517385	100521385	+	5	ID=MI0003558;Alias=MI0003558;Name=hsa-mir-553
1	109941038	109945038	+	5	ID=MI0000239;Alias=MI0000239;Name=hsa-mir-197
1	112803978	112807978	-	5	ID=MI0015855;Alias=MI0015855;Name=hsa-mir-4256
1	116902256	116906256	-	5	ID=MI0016762;Alias=MI0016762;Name=hsa-mir-548ac
1	117436788	117440788	+	5	ID=MI0005767;Alias=MI0005767;Name=hsa-mir-942
1	153580860	153584860	-	5	ID=MI0003561;Alias=MI0003561;Name=hsa-mir-555
1	155170660	155174660	-	5	ID=MI0005116;Alias=MI0005116;Name=hsa-mir-765
1	160391521	160395521	+	5	ID=MI0017282;Alias=MI0017282;Name=hsa-mir-4654
1	164388659	164392659	-	5	ID=MI0005713;Alias=MI0005713;Name=hsa-mir-921
1	166609386	166613386	+	5	ID=MI0003563;Alias=MI0003563;Name=hsa-mir-557
1	169335571	169339571	-	5	ID=MI0006357;Alias=MI0006357;Name=hsa-mir-1295a
1	169335504	169339504	+	5	ID=MI0019146;Alias=MI0019146;Name=hsa-mir-1295b
1	175263204	175267204	-	5	ID=MI0003123;Alias=MI0003123;Name=hsa-mir-488
1	178672148	178676148	-	5	ID=MI0014137;Alias=MI0014137;Name=hsa-mir-3121
1	190950081	190954081	+	5	ID=MI0016765;Alias=MI0016765;Name=hsa-mir-4426
1	191370256	191374256	+	5	ID=MI0006425;Alias=MI0006425;Name=hsa-mir-1278
1	197092734	197096734	-	5	ID=MI0000270;Alias=MI0000270;Name=hsa-mir-181b-1
1	197092905	197096905	-	5	ID=MI0000289;Alias=MI0000289;Name=hsa-mir-181a-1
1	226649433	226653433	-	2	ID=MI0022587;Alias=MI0022587;Name=hsa-mir-6742
1	229220293	229224293	-	5	ID=MI0006275;Alias=MI0006275;Name=hsa-mir-1182
1	235699042	235703042	+	5	ID=MI0016767;Alias=MI0016767;Name=hsa-mir-4428
10	2106283	2110283	-	5	ID=MI0020349;Alias=MI0020349;Name=hsa-mir-6072
10	4021352	4025352	+	5	ID=MI0020355;Alias=MI0020355;Name=hsa-mir-6078
10	12658758	12662758	+	5	ID=MI0016841;Alias=MI0016841;Name=hsa-mir-4480
10	12733202	12737202	-	5	ID=MI0016842;Alias=MI0016842;Name=hsa-mir-4481
10	12805358	12809358	-	5	ID=MI0010637;Alias=MI0010637;Name=hsa-mir-548q
10	14516581	14520581	+	5	ID=MI0006401;Alias=MI0006401;Name=hsa-mir-1265
10	18172042	18176042	+	5	ID=MI0003127_2;Alias=MI0003127;Name=hsa-mir-511
10	23720340	23724340	+	5	ID=MI0016747;Alias=MI0016747;Name=hsa-mir-1254-2
10	28616285	28620285	-	5	ID=MI0025922;Alias=MI0025922;Name=hsa-mir-8086
10	29872032	29876032	-	5	ID=MI0003617;Alias=MI0003617;Name=hsa-mir-604
10	29929281	29933281	-	5	ID=MI0005760;Alias=MI0005760;Name=hsa-mir-938
10	35406614	35410614	-	5	ID=MI0016001;Alias=MI0016001;Name=hsa-mir-3611
10	42811017	42815017	+	5	ID=MI0019116;Alias=MI0019116;Name=hsa-mir-5100
10	44977468	44981468	+	5	ID=MI0014184;Alias=MI0014184;Name=hsa-mir-3156-1
10	49861638	49865638	-	5	ID=MI0015827;Alias=MI0015827;Name=hsa-mir-4294
10	56035723	56039723	-	5	ID=MI0006374;Alias=MI0006374;Name=hsa-mir-548f-1
10	70187081	70191081	+	5	ID=MI0006388;Alias=MI0006388;Name=hsa-mir-1254-1
10	73218510	73222510	+	5	ID=MI0023612;Alias=MI0023612;Name=hsa-mir-7152
10	89251618	89255618	+	2	ID=MI0017309;Alias=MI0017309;Name=hsa-mir-4678
10	91340564	91344564	-	5	ID=MI0000114;Alias=MI0000114;Name=hsa-mir-107
10	97812146	97816146	-	5	ID=MI0014185;Alias=MI0014185;Name=hsa-mir-3157
10	98576511	98580511	-	5	ID=MI0003620;Alias=MI0003620;Name=hsa-mir-607
10	100143054	100147054	-	5	ID=MI0006349;Alias=MI0006349;Name=hsa-mir-1287
10	100179107	100183107	-	5	ID=MI0017317;Alias=MI0017317;Name=hsa-mir-4685
10	102722732	102726732	+	5	ID=MI0003621;Alias=MI0003621;Name=hsa-mir-608
10	103349244	103353244	-	5	ID=MI0014187;Alias=MI0014187;Name=hsa-mir-3158-2
10	103349164	103353164	+	5	ID=MI0014186;Alias=MI0014186;Name=hsa-mir-3158-1
10	104184259	104188259	+	5	ID=MI0003129;Alias=MI0003129;Name=hsa-mir-146b
10	105795934	105799934	-	5	ID=MI0005758;Alias=MI0005758;Name=hsa-mir-936
10	105966631	105970631	-	5	ID=MI0003622;Alias=MI0003622;Name=hsa-mir-609
10	112645838	112649838	+	5	ID=MI0017312;Alias=MI0017312;Name=hsa-mir-4680
10	114047436	114051436	-	5	ID=MI0022549;Alias=MI0022549;Name=hsa-mir-6715b
10	114047360	114051360	+	5	ID=MI0022548;Alias=MI0022548;Name=hsa-mir-6715a
10	114381919	114385919	+	5	ID=MI0015822;Alias=MI0015822;Name=hsa-mir-4295
10	121706015	121710015	+	5	ID=MI0017314;Alias=MI0017314;Name=hsa-mir-4682
10	126709429	126713429	-	5	ID=MI0015823;Alias=MI0015823;Name=hsa-mir-4296
10	127496299	127500299	+	5	ID=MI0016845;Alias=MI0016845;Name=hsa-mir-4484
10	132648921	132652921	-	5	ID=MI0015825;Alias=MI0015825;Name=hsa-mir-378c
11	1835342	1839342	-	5	ID=MI0015830;Alias=MI0015830;Name=hsa-mir-4298
11	7210573	7214573	+	5	ID=MI0006417;Alias=MI0006417;Name=hsa-mir-302e
11	10484449	10488449	-	5	ID=MI0016846;Alias=MI0016846;Name=hsa-mir-4485
11	11759345	11763345	-	5	ID=MI0025906;Alias=MI0025906;Name=hsa-mir-8070
11	12139806	12143806	+	5	ID=MI0021258;Alias=MI0021258;Name=hsa-mir-6124
11	15945743	15949743	-	5	ID=MI0020350;Alias=MI0020350;Name=hsa-mir-6073
11	19551433	19555433	+	5	ID=MI0016847;Alias=MI0016847;Name=hsa-mir-4486
11	19736205	19740205	-	5	ID=MI0017327;Alias=MI0017327;Name=hsa-mir-4694
11	27491170	27495170	-	5	ID=MI0025923;Alias=MI0025923;Name=hsa-mir-8087
11	28032938	28036938	+	5	ID=MI0003623;Alias=MI0003623;Name=hsa-mir-610
11	35986224	35990224	+	5	ID=MI0016991;Alias=MI0016991;Name=hsa-mir-3973
11	43535782	43539782	+	5	ID=MI0003933;Alias=MI0003933;Name=hsa-mir-670
11	46729318	46733318	-	5	ID=MI0019138;Alias=MI0019138;Name=hsa-mir-5582
11	47377097	47381097	+	5	ID=MI0016848;Alias=MI0016848;Name=hsa-mir-4487
11	48072910	48076910	+	5	ID=MI0014191;Alias=MI0014191;Name=hsa-mir-3161
11	59117207	59121207	-	5	ID=MI0014192;Alias=MI0014192;Name=hsa-mir-3162
11	59731205	59735205	-	5	ID=MI0022215;Alias=MI0022215;Name=hsa-mir-6503
11	61314609	61318609	-	3	ID=MI0003624;Alias=MI0003624;Name=hsa-mir-611
11	61337288	61341288	-	3	ID=MI0008329;Alias=MI0008329;Name=hsa-mir-1908
11	70394121	70398121	-	5	ID=MI0016065;Alias=MI0016065;Name=hsa-mir-3664
11	72170223	72174223	+	3	ID=MI0017325;Alias=MI0017325;Name=hsa-mir-4692
11	78788801	78792801	-	5	ID=MI0005543;Alias=MI0005543;Name=hsa-mir-708
11	78808918	78812918	-	5	ID=MI0019133;Alias=MI0019133;Name=hsa-mir-5579
11	81277526	81281526	-	5	ID=MI0015831;Alias=MI0015831;Name=hsa-mir-4300
11	85665023	85669023	+	5	ID=MI0022600;Alias=MI0022600;Name=hsa-mir-6755
11	93104578	93108578	-	5	ID=MI0006371;Alias=MI0006371;Name=hsa-mir-1304
11	93837394	93841394	-	5	ID=MI0006361;Alias=MI0006361;Name=hsa-mir-548l
11	112824020	112828020	-	5	ID=MI0015828;Alias=MI0015828;Name=hsa-mir-4301
11	121473762	121477762	-	5	ID=MI0000446;Alias=MI0000446;Name=hsa-mir-125b-1
11	121526226	121530226	-	5	ID=MI0000102;Alias=MI0000102;Name=hsa-mir-100
11	122755430	122759430	-	5	ID=MI0016855;Alias=MI0016855;Name=hsa-mir-4493
11	126361648	126365648	-	5	ID=MI0014198;Alias=MI0014198;Name=hsa-mir-3167
11	133271686	133275686	-	5	ID=MI0017330;Alias=MI0017330;Name=hsa-mir-4697
12	17715500	17719500	+	5	ID=MI0016992;Alias=MI0016992;Name=hsa-mir-3974
12	24254622	24258622	+	5	ID=MI0005712;Alias=MI0005712;Name=hsa-mir-920
12	41001928	41005928	-	5	ID=MI0025521;Alias=MI0025521;Name=hsa-mir-7851
12	46810847	46814847	+	5	ID=MI0022217;Alias=MI0022217;Name=hsa-mir-6505
12	47332580	47336580	-	5	ID=MI0006353;Alias=MI0006353;Name=hsa-mir-1291
12	52669789	52673789	+	5	ID=MI0000279;Alias=MI0000279;Name=hsa-mir-196a-2
12	56426732	56430732	-	5	ID=MI0022604;Alias=MI0022604;Name=hsa-mir-6759
12	60938407	60942407	+	3	ID=MI0021259;Alias=MI0021259;Name=hsa-mir-6125
12	64701773	64705773	-	5	ID=MI0020351;Alias=MI0020351;Name=hsa-mir-6074
12	64929129	64933129	+	5	ID=MI0022214;Alias=MI0022214;Name=hsa-mir-6502
12	67951265	67955265	-	5	ID=MI0006426;Alias=MI0006426;Name=hsa-mir-1279
12	68262770	68266770	+	2	ID=MI0016418;Alias=MI0016418;Name=hsa-mir-3913-2
12	78335168	78339168	+	5	ID=MI0006434;Alias=MI0006434;Name=hsa-mir-1252
12	79851743	79855743	-	3	ID=MI0003632;Alias=MI0003632;Name=hsa-mir-618
12	80074298	80078298	+	5	ID=MI0017332;Alias=MI0017332;Name=hsa-mir-4699
12	93477696	93481696	+	5	ID=MI0019307;Alias=MI0019307;Name=hsa-mir-5700
12	93487259	93491259	-	5	ID=MI0025514;Alias=MI0025514;Name=hsa-mir-7844
12	96407818	96411818	+	5	ID=MI0006386;Alias=MI0006386;Name=hsa-mir-1251
12	96479721	96483721	+	5	ID=MI0000453;Alias=MI0000453;Name=hsa-mir-135a-2
12	103507541	103511541	+	5	ID=MI0016429;Alias=MI0016429;Name=hsa-mir-3922
12	107551715	107555715	+	5	ID=MI0016858;Alias=MI0016858;Name=hsa-mir-4496
12	110224329	110228329	+	5	ID=MI0022605;Alias=MI0022605;Name=hsa-mir-6760
12	110957902	110961902	-	5	ID=MI0016057;Alias=MI0016057;Name=hsa-mir-3657
12	111615364	111619364	-	5	ID=MI0006362;Alias=MI0006362;Name=hsa-mir-1302-1
12	115348506	115352506	-	5	ID=MI0016824;Alias=MI0016824;Name=hsa-mir-4472-2
12	118633912	118637912	-	5	ID=MI0006271;Alias=MI0006271;Name=hsa-mir-1178
12	119643379	119647379	+	5	ID=MI0017333;Alias=MI0017333;Name=hsa-mir-4700
12	127293004	127297004	+	5	ID=MI0016861;Alias=MI0016861;Name=hsa-mir-4419b
12	127342590	127346590	+	5	ID=MI0016002;Alias=MI0016002;Name=hsa-mir-3612
13	39134272	39138272	-	5	ID=MI0015835;Alias=MI0015835;Name=hsa-mir-4305
13	40198011	40202011	-	5	ID=MI0008190;Alias=MI0008190;Name=hsa-mir-320d-1
13	40280902	40284902	+	5	ID=MI0003635;Alias=MI0003635;Name=hsa-mir-621
13	43666336	43670336	-	5	ID=MI0025915;Alias=MI0025915;Name=hsa-mir-8079
13	49466638	49470638	-	3	ID=MI0016003;Alias=MI0016003;Name=hsa-mir-3613
13	49519198	49523198	-	5	ID=MI0000070;Alias=MI0000070;Name=hsa-mir-16-1
13	49519338	49523338	-	5	ID=MI0000069;Alias=MI0000069;Name=hsa-mir-15a
13	50818776	50822776	-	5	ID=MI0019300;Alias=MI0019300;Name=hsa-mir-5693
13	52280186	52284186	+	5	ID=MI0004065;Alias=MI0004065;Name=hsa-mir-759
13	53782184	53786184	-	5	ID=MI0006358;Alias=MI0006358;Name=hsa-mir-1297
13	87066996	87070996	-	5	ID=MI0016863;Alias=MI0016863;Name=hsa-mir-4500
13	89679437	89683437	+	5	ID=MI0003636;Alias=MI0003636;Name=hsa-mir-622
13	90799006	90803006	+	3	ID=MI0000072;Alias=MI0000072;Name=hsa-mir-18a
13	90799146	90803146	+	3	ID=MI0000073;Alias=MI0000073;Name=hsa-mir-19a
13	90799320	90803320	+	3	ID=MI0000076;Alias=MI0000076;Name=hsa-mir-20a
13	90799447	90803447	+	5	ID=MI0000074;Alias=MI0000074;Name=hsa-mir-19b-1
13	90799569	90803569	+	5	ID=MI0000093;Alias=MI0000093;Name=hsa-mir-92a-1
13	91938417	91942417	+	5	ID=MI0019132;Alias=MI0019132;Name=hsa-mir-548as
13	95875484	95879484	+	5	ID=MI0016864;Alias=MI0016864;Name=hsa-mir-4501
13	97656779	97660779	+	5	ID=MI0014201;Alias=MI0014201;Name=hsa-mir-3170
13	98804386	98808386	+	5	ID=MI0003637;Alias=MI0003637;Name=hsa-mir-623
13	101416097	101420097	-	5	ID=MI0012062;Alias=MI0012062;Name=hsa-mir-2681
13	101494355	101498355	-	5	ID=MI0017338;Alias=MI0017338;Name=hsa-mir-4705
13	109789306	109793306	+	5	ID=MI0025909;Alias=MI0025909;Name=hsa-mir-8073
13	112963235	112967235	+	2	ID=MI0025911;Alias=MI0025911;Name=hsa-mir-8075
13	114026082	114030082	+	5	ID=MI0019131;Alias=MI0019131;Name=hsa-mir-548ar
13	114055405	114059405	+	5	ID=MI0016865;Alias=MI0016865;Name=hsa-mir-4502
14	22925715	22929715	-	3	ID=MI0000251;Alias=MI0000251;Name=hsa-mir-208a
14	27170324	27174324	-	5	ID=MI0014202;Alias=MI0014202;Name=hsa-mir-3171
14	47298057	47302057	-	5	ID=MI0016595;Alias=MI0016595;Name=hsa-mir-548y
14	49500867	49504867	+	5	ID=MI0020353;Alias=MI0020353;Name=hsa-mir-6076
14	49834414	49838414	-	5	ID=MI0016867;Alias=MI0016867;Name=hsa-mir-4504
14	53482952	53486952	-	2	ID=MI0019135;Alias=MI0019135;Name=hsa-mir-5580
14	63629596	63633596	-	5	ID=MI0006411;Alias=MI0006411;Name=hsa-mir-548h-1
14	64320157	64324157	-	5	ID=MI0025525;Alias=MI0025525;Name=hsa-mir-7855
14	65005573	65009573	+	5	ID=MI0003639;Alias=MI0003639;Name=hsa-mir-625
14	66976400	66980400	-	5	ID=MI0019301;Alias=MI0019301;Name=hsa-mir-5694
14	75138305	75142305	+	5	ID=MI0024976;Alias=MI0024976;Name=hsa-mir-7641-2
14	93482401	93486401	-	5	ID=MI0016869;Alias=MI0016869;Name=hsa-mir-4506
14	94672076	94676076	-	5	ID=MI0014204;Alias=MI0014204;Name=hsa-mir-3173
14	99643604	99647604	-	5	ID=MI0003772;Alias=MI0003772;Name=hsa-mir-151b
14	99643745	99647745	+	5	ID=MI0000805;Alias=MI0000805;Name=hsa-mir-342
14	99811447	99815447	+	5	ID=MI0022609;Alias=MI0022609;Name=hsa-mir-6764
14	100348581	100352581	+	5	ID=MI0016870;Alias=MI0016870;Name=hsa-mir-2392
14	100408583	100412583	+	5	ID=MI0000806;Alias=MI0000806;Name=hsa-mir-337
14	100409123	100413123	+	5	ID=MI0005563;Alias=MI0005563;Name=hsa-mir-665
14	100556156	100560156	+	5	ID=MI0000787;Alias=MI0000787;Name=hsa-mir-379
14	100557415	100561415	+	5	ID=MI0003675;Alias=MI0003675;Name=hsa-mir-411
14	100557884	100561884	+	5	ID=MI0000744;Alias=MI0000744;Name=hsa-mir-299
14	100559107	100563107	+	5	ID=MI0000788;Alias=MI0000788;Name=hsa-mir-380
14	100559654	100563654	+	5	ID=MI0006656;Alias=MI0006656;Name=hsa-mir-1197
14	100559822	100563822	+	5	ID=MI0000807;Alias=MI0000807;Name=hsa-mir-323a
14	100560110	100564110	+	5	ID=MI0003757;Alias=MI0003757;Name=hsa-mir-758
14	100560875	100564875	+	5	ID=MI0001725;Alias=MI0001725;Name=hsa-mir-329-1
14	100561190	100565190	+	5	ID=MI0001726;Alias=MI0001726;Name=hsa-mir-329-2
14	100563724	100567724	+	5	ID=MI0003134;Alias=MI0003134;Name=hsa-mir-494
14	100564142	100568142	+	5	ID=MI0014205;Alias=MI0014205;Name=hsa-mir-1193
14	100566077	100570077	+	5	ID=MI0005565;Alias=MI0005565;Name=hsa-mir-543
14	100567845	100571845	+	5	ID=MI0003135;Alias=MI0003135;Name=hsa-mir-495
14	100573780	100577780	+	5	ID=MI0000776;Alias=MI0000776;Name=hsa-mir-376c
14	100574159	100578159	+	5	ID=MI0003529;Alias=MI0003529;Name=hsa-mir-376a-2
14	100574309	100578309	+	5	ID=MI0003676;Alias=MI0003676;Name=hsa-mir-654
14	100574526	100578526	+	5	ID=MI0002466;Alias=MI0002466;Name=hsa-mir-376b
14	100574872	100578872	+	5	ID=MI0000784;Alias=MI0000784;Name=hsa-mir-376a-1
14	100575453	100579453	+	5	ID=MI0005525;Alias=MI0005525;Name=hsa-mir-300
14	100577067	100581067	+	5	ID=MI0003844;Alias=MI0003844;Name=hsa-mir-1185-1
14	100578288	100582288	+	5	ID=MI0003821;Alias=MI0003821;Name=hsa-mir-1185-2
14	100580010	100584010	+	5	ID=MI0000789;Alias=MI0000789;Name=hsa-mir-381
14	100580545	100584545	+	5	ID=MI0003530;Alias=MI0003530;Name=hsa-mir-487b
14	100581411	100585411	+	5	ID=MI0003514;Alias=MI0003514;Name=hsa-mir-539
14	100581991	100585991	+	5	ID=MI0005540;Alias=MI0005540;Name=hsa-mir-889
14	100582748	100586748	+	5	ID=MI0003515;Alias=MI0003515;Name=hsa-mir-544a
14	100583640	100587640	+	5	ID=MI0003677;Alias=MI0003677;Name=hsa-mir-655
14	100586536	100590536	+	5	ID=MI0002471;Alias=MI0002471;Name=hsa-mir-487a
14	100588396	100592396	+	5	ID=MI0000790;Alias=MI0000790;Name=hsa-mir-382
14	100588777	100592777	+	5	ID=MI0000474;Alias=MI0000474;Name=hsa-mir-134
14	100589348	100593348	+	5	ID=MI0003761;Alias=MI0003761;Name=hsa-mir-668
14	100589509	100593509	+	5	ID=MI0002469;Alias=MI0002469;Name=hsa-mir-485
14	100590309	100594309	+	5	ID=MI0014206;Alias=MI0014206;Name=hsa-mir-323b
14	100593845	100597845	+	5	ID=MI0000480;Alias=MI0000480;Name=hsa-mir-154
14	100594663	100598663	+	5	ID=MI0003136;Alias=MI0003136;Name=hsa-mir-496
14	100596140	100600140	+	5	ID=MI0000785;Alias=MI0000785;Name=hsa-mir-377
14	100598585	100602585	+	2	ID=MI0005539;Alias=MI0005539;Name=hsa-mir-541
14	100599390	100603390	+	2	ID=MI0001735;Alias=MI0001735;Name=hsa-mir-409
14	100599537	100603537	+	2	ID=MI0002464;Alias=MI0002464;Name=hsa-mir-412
14	100599688	100603688	+	2	ID=MI0000777;Alias=MI0000777;Name=hsa-mir-369
14	100600002	100604002	+	2	ID=MI0002465;Alias=MI0002465;Name=hsa-mir-410
14	100600814	100604814	+	2	ID=MI0003678;Alias=MI0003678;Name=hsa-mir-656
14	104213131	104217131	-	2	ID=MI0017344;Alias=MI0017344;Name=hsa-mir-4710
14	105156498	105160498	+	5	ID=MI0025907;Alias=MI0025907;Name=hsa-mir-8071-1
14	105175550	105179550	+	5	ID=MI0026417;Alias=MI0026417;Name=hsa-mir-8071-2
14	105393389	105397389	-	5	ID=MI0016871;Alias=MI0016871;Name=hsa-mir-4507
14	105393456	105397456	-	5	ID=MI0016909;Alias=MI0016909;Name=hsa-mir-4538
14	105394767	105398767	-	5	ID=MI0016908;Alias=MI0016908;Name=hsa-mir-4537
14	106328259	106332259	-	5	ID=MI0018174;Alias=MI0018174;Name=hsa-mir-5195
15	19300653	19304676	+	5	ID=MI0014207;Alias=MI0014207;Name=hsa-mir-3118-4
15	19300653	19304674	+	5	ID=MI0015981;Alias=MI0015981;Name=hsa-mir-3118-6
15	20012644	20016644	-	5	ID=MI0006405;Alias=MI0006405;Name=hsa-mir-1268a
15	23643065	23647065	-	5	ID=MI0017349;Alias=MI0017349;Name=hsa-mir-4715
15	26343232	26347232	+	5	ID=MI0016874;Alias=MI0016874;Name=hsa-mir-4509-2
15	26533033	26537033	-	5	ID=MI0016875;Alias=MI0016875;Name=hsa-mir-4509-3
15	32459643	32463643	-	5	ID=MI0006323;Alias=MI0006323;Name=hsa-mir-1233-1
15	32605864	32609864	-	5	ID=MI0015973;Alias=MI0015973;Name=hsa-mir-1233-2
15	33449857	33453857	-	5	ID=MI0016599;Alias=MI0016599;Name=hsa-mir-3942
15	34004349	34008349	+	5	ID=MI0016876;Alias=MI0016876;Name=hsa-mir-4510
15	35050394	35054394	-	5	ID=MI0025899;Alias=MI0025899;Name=hsa-mir-8063
15	39769075	39773075	+	5	ID=MI0003640;Alias=MI0003640;Name=hsa-mir-626
15	43510540	43514540	+	5	ID=MI0005544;Alias=MI0005544;Name=hsa-mir-147b
15	47246642	47250642	-	5	ID=MI0017350;Alias=MI0017350;Name=hsa-mir-4716
15	49391596	49395596	-	5	ID=MI0025749;Alias=MI0025749;Name=hsa-mir-7973-2
15	49391523	49395523	+	5	ID=MI0025748;Alias=MI0025748;Name=hsa-mir-7973-1
15	50354689	50358689	-	5	ID=MI0006403;Alias=MI0006403;Name=hsa-mir-1266
15	60382225	60386225	-	5	ID=MI0025903;Alias=MI0025903;Name=hsa-mir-8067
15	60420520	60424520	+	5	ID=MI0020362;Alias=MI0020362;Name=hsa-mir-6085
15	60901209	60905209	+	5	ID=MI0000486;Alias=MI0000486;Name=hsa-mir-190a
15	62839767	62843767	-	5	ID=MI0006408;Alias=MI0006408;Name=hsa-mir-1272
15	63796724	63800724	-	5	ID=MI0016877;Alias=MI0016877;Name=hsa-mir-4511
15	64117625	64121625	+	3	ID=MI0015841;Alias=MI0015841;Name=hsa-mir-4311
15	68156861	68160861	-	5	ID=MI0003643;Alias=MI0003643;Name=hsa-mir-629
15	73431079	73435079	-	5	ID=MI0003645;Alias=MI0003645;Name=hsa-mir-631
15	73839711	73843711	-	5	ID=MI0015843;Alias=MI0015843;Name=hsa-mir-4313
15	78658499	78662499	+	5	ID=MI0019117;Alias=MI0019117;Name=hsa-mir-5572
15	78919469	78923469	-	5	ID=MI0003679;Alias=MI0003679;Name=hsa-mir-549a
15	79074869	79078869	-	5	ID=MI0016880;Alias=MI0016880;Name=hsa-mir-4514
15	97143178	97147178	+	5	ID=MI0017348;Alias=MI0017348;Name=hsa-mir-4714
16	5620469	5624469	+	5	ID=MI0025901;Alias=MI0025901;Name=hsa-mir-8065
16	11305885	11309885	-	5	ID=MI0006412;Alias=MI0006412;Name=hsa-mir-548h-2
16	12719679	12723679	+	5	ID=MI0017353;Alias=MI0017353;Name=hsa-mir-4718
16	14303325	14307325	+	3	ID=MI0003137;Alias=MI0003137;Name=hsa-mir-193b
16	14308643	14312643	+	5	ID=MI0000767;Alias=MI0000767;Name=hsa-mir-365a
16	14900866	14904866	+	5	ID=MI0014213;Alias=MI0014213;Name=hsa-mir-3179-1
16	15009755	15013755	-	5	ID=MI0009982;Alias=MI0009982;Name=hsa-mir-1972-1
16	24119938	24123938	+	5	ID=MI0025512;Alias=MI0025512;Name=hsa-mir-1273h
16	25942059	25946059	+	5	ID=MI0014222;Alias=MI0014222;Name=hsa-mir-548w
16	48882028	48886028	+	5	ID=MI0022616;Alias=MI0022616;Name=hsa-mir-6771
16	54834933	54838933	+	5	ID=MI0016591;Alias=MI0016591;Name=hsa-mir-3935
16	55447931	55451931	+	5	ID=MI0000455;Alias=MI0000455;Name=hsa-mir-138-2
16	55493677	55497677	+	5	ID=MI0022710;Alias=MI0022710;Name=hsa-mir-6863
16	56361765	56365765	-	5	ID=MI0022617;Alias=MI0022617;Name=hsa-mir-6772
16	81278037	81282037	+	5	ID=MI0025894;Alias=MI0025894;Name=hsa-mir-8058
16	82097452	82101452	+	5	ID=MI0014224;Alias=MI0014224;Name=hsa-mir-3182
16	83895432	83899432	-	5	ID=MI0017982;Alias=MI0017982;Name=hsa-mir-5093
17	1898052	1902052	-	3	ID=MI0000449;Alias=MI0000449;Name=hsa-mir-132
17	2596226	2600226	-	3	ID=MI0006387;Alias=MI0006387;Name=hsa-mir-1253
17	6859744	6863744	-	5	ID=MI0000489;Alias=MI0000489;Name=hsa-mir-195
17	6860065	6864065	-	5	ID=MI0003138;Alias=MI0003138;Name=hsa-mir-497
17	7930099	7934099	+	5	ID=MI0015846;Alias=MI0015846;Name=hsa-mir-4314
17	12759384	12763384	-	5	ID=MI0016888;Alias=MI0016888;Name=hsa-mir-1269b
17	13385688	13389688	-	5	ID=MI0006413;Alias=MI0006413;Name=hsa-mir-548h-3
17	24210584	24214584	-	5	ID=MI0001729;Alias=MI0001729;Name=hsa-mir-451a
17	24210515	24214515	+	5	ID=MI0017360;Alias=MI0017360;Name=hsa-mir-451b
17	24210762	24214762	-	5	ID=MI0000460;Alias=MI0000460;Name=hsa-mir-144
17	24210874	24214874	-	5	ID=MI0017369;Alias=MI0017369;Name=hsa-mir-4732
17	26884021	26888021	+	5	ID=MI0017361;Alias=MI0017361;Name=hsa-mir-4724
17	32463155	32467155	+	5	ID=MI0013083;Alias=MI0013083;Name=hsa-mir-2909
17	33047197	33051197	-	5	ID=MI0021273;Alias=MI0021273;Name=hsa-mir-378j
17	35434188	35438188	-	5	ID=MI0022731;Alias=MI0022731;Name=hsa-mir-6884
17	36924995	36928995	-	5	ID=MI0022222;Alias=MI0022222;Name=hsa-mir-6510
17	38111695	38115695	-	5	ID=MI0022625;Alias=MI0022625;Name=hsa-mir-6780a
17	38875700	38879700	+	5	ID=MI0010636;Alias=MI0010636;Name=hsa-mir-2117
17	40906584	40910584	-	5	ID=MI0015844;Alias=MI0015844;Name=hsa-mir-4315-1
17	42403382	42407382	+	5	ID=MI0017978;Alias=MI0017978;Name=hsa-mir-5089
17	43467612	43471612	-	3	ID=MI0000462;Alias=MI0000462;Name=hsa-mir-152
17	43586872	43590872	-	5	ID=MI0006335;Alias=MI0006335;Name=hsa-mir-1203
17	44718815	44722815	-	5	ID=MI0021274;Alias=MI0021274;Name=hsa-mir-6129
17	46199010	46203010	+	5	ID=MI0025895;Alias=MI0025895;Name=hsa-mir-8059
17	54568015	54572015	-	5	ID=MI0003820;Alias=MI0003820;Name=hsa-mir-454
17	55271409	55275409	+	5	ID=MI0000077;Alias=MI0000077;Name=hsa-mir-21
17	60246682	60250682	-	5	ID=MI0015983;Alias=MI0015983;Name=hsa-mir-4315-2
17	62211652	62215652	+	5	ID=MI0003649;Alias=MI0003649;Name=hsa-mir-634
17	63930284	63934284	-	5	ID=MI0003650;Alias=MI0003650;Name=hsa-mir-635
17	64605278	64609278	+	5	ID=MI0019114;Alias=MI0019114;Name=hsa-mir-4524b
17	64605368	64609368	-	5	ID=MI0016891;Alias=MI0016891;Name=hsa-mir-4524a
18	3873353	3877353	+	5	ID=MI0022553;Alias=MI0022553;Name=hsa-mir-6718
18	5828694	5832694	+	5	ID=MI0016994;Alias=MI0016994;Name=hsa-mir-3976
18	6362424	6366424	-	5	ID=MI0015850;Alias=MI0015850;Name=hsa-mir-4317
18	10747647	10751647	-	5	ID=MI0022633;Alias=MI0022633;Name=hsa-mir-6788
18	11642940	11646940	-	5	ID=MI0023613;Alias=MI0023613;Name=hsa-mir-7153
18	13447946	13451946	+	5	ID=MI0018169;Alias=MI0018169;Name=hsa-mir-5190
18	13599113	13603113	+	5	ID=MI0016893;Alias=MI0016893;Name=hsa-mir-4526
18	17661047	17665047	-	5	ID=MI0000437;Alias=MI0000437;Name=hsa-mir-1-2
18	20153648	20157648	+	5	ID=MI0008191;Alias=MI0008191;Name=hsa-mir-320c-2
18	31423699	31427699	+	5	ID=MI0016993;Alias=MI0016993;Name=hsa-mir-3975
18	31766103	31770103	-	5	ID=MI0016439;Alias=MI0016439;Name=hsa-mir-3929
18	35508739	35512739	-	5	ID=MI0019140;Alias=MI0019140;Name=hsa-mir-5583-2
18	35508683	35512683	+	5	ID=MI0019139;Alias=MI0019139;Name=hsa-mir-5583-1
18	43158865	43162865	+	5	ID=MI0016894;Alias=MI0016894;Name=hsa-mir-4527
18	44828136	44832136	-	5	ID=MI0017382;Alias=MI0017382;Name=hsa-mir-4744
18	45904931	45908931	-	5	ID=MI0015849;Alias=MI0015849;Name=hsa-mir-4320
18	51295450	51299450	+	5	ID=MI0016896;Alias=MI0016896;Name=hsa-mir-4529
18	54267286	54271286	+	5	ID=MI0000442;Alias=MI0000442;Name=hsa-mir-122
18	54267364	54271364	-	5	ID=MI0017383;Alias=MI0017383;Name=hsa-mir-3591
18	68669597	68673597	-	5	ID=MI0019152;Alias=MI0019152;Name=hsa-mir-548av
19	8358264	8362264	-	3	ID=MI0017865;Alias=MI0017865;Name=hsa-mir-4999
19	10008030	10012030	+	5	ID=MI0019148;Alias=MI0019148;Name=hsa-mir-5589
19	19404872	19408872	+	5	ID=MI0003655;Alias=MI0003655;Name=hsa-mir-640
19	50629752	50633752	+	5	ID=MI0020365;Alias=MI0020365;Name=hsa-mir-6088
19	50832185	50836185	-	5	ID=MI0000803;Alias=MI0000803;Name=hsa-mir-330
19	51212030	51216030	+	5	ID=MI0003834;Alias=MI0003834;Name=hsa-mir-769
19	54501937	54505937	-	5	ID=MI0015854;Alias=MI0015854;Name=hsa-mir-4324
19	56400077	56404077	-	5	ID=MI0025910;Alias=MI0025910;Name=hsa-mir-8074
19	57415085	57419085	+	5	ID=MI0022646;Alias=MI0022646;Name=hsa-mir-6801
19	57474862	57478862	+	5	ID=MI0003658;Alias=MI0003658;Name=hsa-mir-643
19	58862223	58866223	+	5	ID=MI0003141;Alias=MI0003141;Name=hsa-mir-512-2
19	58867263	58871263	+	5	ID=MI0003142;Alias=MI0003142;Name=hsa-mir-498
19	58868777	58872777	+	5	ID=MI0003143;Alias=MI0003143;Name=hsa-mir-520e
19	58872069	58876069	+	5	ID=MI0003144;Alias=MI0003144;Name=hsa-mir-515-1
19	58873006	58877006	+	5	ID=MI0003145;Alias=MI0003145;Name=hsa-mir-519e
19	58875225	58879225	+	5	ID=MI0003146;Alias=MI0003146;Name=hsa-mir-520f
19	58878075	58882075	+	5	ID=MI0003147;Alias=MI0003147;Name=hsa-mir-515-2
19	58879535	58883535	+	5	ID=MI0003148;Alias=MI0003148;Name=hsa-mir-519c
19	58881547	58885547	+	5	ID=MI0003832;Alias=MI0003832;Name=hsa-mir-1283-1
19	58883947	58887947	+	5	ID=MI0003149;Alias=MI0003149;Name=hsa-mir-520a
19	58887459	58891459	+	5	ID=MI0003150;Alias=MI0003150;Name=hsa-mir-526b
19	58888279	58892279	+	5	ID=MI0003151;Alias=MI0003151;Name=hsa-mir-519b
19	58890599	58894599	+	5	ID=MI0003152;Alias=MI0003152;Name=hsa-mir-525
19	58891451	58895451	+	5	ID=MI0003153;Alias=MI0003153;Name=hsa-mir-523
19	58893081	58897081	+	5	ID=MI0003154;Alias=MI0003154;Name=hsa-mir-518f
19	58894293	58898293	+	5	ID=MI0003155;Alias=MI0003155;Name=hsa-mir-520b
19	58895803	58899803	+	5	ID=MI0003156;Alias=MI0003156;Name=hsa-mir-518b
19	58899318	58903318	+	5	ID=MI0003157;Alias=MI0003157;Name=hsa-mir-526a-1
19	58900519	58904519	+	5	ID=MI0003158;Alias=MI0003158;Name=hsa-mir-520c
19	58901801	58905801	+	5	ID=MI0003159;Alias=MI0003159;Name=hsa-mir-518c
19	58904068	58908068	+	5	ID=MI0003160;Alias=MI0003160;Name=hsa-mir-524
19	58905334	58909334	+	5	ID=MI0003161;Alias=MI0003161;Name=hsa-mir-517a
19	58906413	58910413	+	5	ID=MI0003162;Alias=MI0003162;Name=hsa-mir-519d
19	58909660	58913660	+	5	ID=MI0003163;Alias=MI0003163;Name=hsa-mir-521-2
19	58918508	58922508	+	5	ID=MI0003167;Alias=MI0003167;Name=hsa-mir-516b-2
19	58919988	58923988	+	5	ID=MI0003168;Alias=MI0003168;Name=hsa-mir-526a-2
19	58922904	58926904	+	5	ID=MI0003169;Alias=MI0003169;Name=hsa-mir-518e
19	58924072	58928072	+	5	ID=MI0003170;Alias=MI0003170;Name=hsa-mir-518a-1
19	58927943	58931943	+	5	ID=MI0003171;Alias=MI0003171;Name=hsa-mir-518d
19	58929911	58933911	+	5	ID=MI0003172;Alias=MI0003172;Name=hsa-mir-516b-1
19	58932399	58936399	+	5	ID=MI0003173;Alias=MI0003173;Name=hsa-mir-518a-2
19	58934379	58938379	+	5	ID=MI0003174;Alias=MI0003174;Name=hsa-mir-517c
19	58935578	58939578	+	5	ID=MI0003175;Alias=MI0003175;Name=hsa-mir-520h
19	58944277	58948277	+	5	ID=MI0003177;Alias=MI0003177;Name=hsa-mir-522
19	58945463	58949463	+	5	ID=MI0003178;Alias=MI0003178;Name=hsa-mir-519a-1
19	58947084	58951084	+	5	ID=MI0003179;Alias=MI0003179;Name=hsa-mir-527
19	58949807	58953807	+	5	ID=MI0003180;Alias=MI0003180;Name=hsa-mir-516a-1
19	58951298	58955298	+	5	ID=MI0006430;Alias=MI0006430;Name=hsa-mir-1283-2
19	58954199	58958199	+	5	ID=MI0003181;Alias=MI0003181;Name=hsa-mir-516a-2
19	58955410	58959410	+	5	ID=MI0003182;Alias=MI0003182;Name=hsa-mir-519a-2
19	59475776	59479776	+	5	ID=MI0017391;Alias=MI0017391;Name=hsa-mir-4752
19	59846572	59850572	+	5	ID=MI0025897;Alias=MI0025897;Name=hsa-mir-8061
2	6030245	6034245	+	5	ID=MI0023618;Alias=MI0023618;Name=hsa-mir-7158
2	6705956	6709956	+	5	ID=MI0024354;Alias=MI0024354;Name=hsa-mir-7515
2	11596254	11600254	-	5	ID=MI0016768;Alias=MI0016768;Name=hsa-mir-4429
2	11823021	11827021	+	5	ID=MI0014141;Alias=MI0014141;Name=hsa-mir-548s
2	11892563	11896563	-	5	ID=MI0015872;Alias=MI0015872;Name=hsa-mir-4262
2	12254707	12258707	+	5	ID=MI0016082;Alias=MI0016082;Name=hsa-mir-3681
2	12792944	12796944	+	5	ID=MI0014142;Alias=MI0014142;Name=hsa-mir-3125
2	19409671	19413671	+	2	ID=MI0017398;Alias=MI0017398;Name=hsa-mir-4757
2	28070738	28074738	+	5	ID=MI0015876;Alias=MI0015876;Name=hsa-mir-4263
2	32608724	32612724	+	5	ID=MI0003564;Alias=MI0003564;Name=hsa-mir-558
2	32711826	32715826	+	5	ID=MI0017406;Alias=MI0017406;Name=hsa-mir-4765
2	33495087	33499087	+	5	ID=MI0016769;Alias=MI0016769;Name=hsa-mir-4430
2	35547975	35551975	+	5	ID=MI0016770;Alias=MI0016770;Name=hsa-mir-548ad
2	52781257	52785257	-	5	ID=MI0016771;Alias=MI0016771;Name=hsa-mir-4431
2	53927846	53931846	-	5	ID=MI0016083;Alias=MI0016083;Name=hsa-mir-3682
2	56061715	56065715	-	5	ID=MI0000293;Alias=MI0000293;Name=hsa-mir-217
2	56067698	56071698	-	5	ID=MI0000292;Alias=MI0000292;Name=hsa-mir-216a
2	69182318	69186318	+	5	ID=MI0014143;Alias=MI0014143;Name=hsa-mir-3126
2	75169447	75173447	+	5	ID=MI0017866;Alias=MI0017866;Name=hsa-mir-5000
2	85862311	85866311	-	5	ID=MI0020348;Alias=MI0020348;Name=hsa-mir-6071
2	86271742	86275742	-	3	ID=MI0017423;Alias=MI0017423;Name=hsa-mir-4779
2	87708389	87712389	+	5	ID=MI0016775;Alias=MI0016775;Name=hsa-mir-4435-1
2	88161233	88165233	-	5	ID=MI0017424;Alias=MI0017424;Name=hsa-mir-4780
2	101290344	101294344	+	3	ID=MI0019303;Alias=MI0019303;Name=hsa-mir-5696
2	109122476	109126476	-	5	ID=MI0015869;Alias=MI0015869;Name=hsa-mir-4265
2	109294513	109298513	-	5	ID=MI0015870;Alias=MI0015870;Name=hsa-mir-4266
2	110182908	110186908	-	3	ID=MI0015871;Alias=MI0015871;Name=hsa-mir-4267
2	110199389	110203389	-	5	ID=MI0017425;Alias=MI0017425;Name=hsa-mir-4436b-1
2	110199388	110203388	-	5	ID=MI0019110;Alias=MI0019110;Name=hsa-mir-4436b-2
2	111793134	111797134	-	5	ID=MI0016777;Alias=MI0016777;Name=hsa-mir-4435-2
2	114193415	114197415	-	5	ID=MI0017427;Alias=MI0017427;Name=hsa-mir-4782
2	135329860	135333860	+	5	ID=MI0019150;Alias=MI0019150;Name=hsa-mir-5590
2	136137437	136141437	+	5	ID=MI0000447;Alias=MI0000447;Name=hsa-mir-128-1
2	141058724	141062724	-	5	ID=MI0023617;Alias=MI0023617;Name=hsa-mir-7157
2	151931094	151935094	+	5	ID=MI0017415;Alias=MI0017415;Name=hsa-mir-4773-1
2	151931171	151935171	-	5	ID=MI0017416;Alias=MI0017416;Name=hsa-mir-4773-2
2	176721277	176725277	+	2	ID=MI0000267;Alias=MI0000267;Name=hsa-mir-10b
2	177172026	177176026	-	5	ID=MI0006381;Alias=MI0006381;Name=hsa-mir-1246
2	177884856	177888856	-	5	ID=MI0022224;Alias=MI0022224;Name=hsa-mir-6512
2	181876624	181880624	-	5	ID=MI0016778;Alias=MI0016778;Name=hsa-mir-4437
2	189549063	189553063	+	5	ID=MI0006380;Alias=MI0006380;Name=hsa-mir-1245a
2	189549132	189553132	-	5	ID=MI0017431;Alias=MI0017431;Name=hsa-mir-1245b
2	189566601	189570601	+	5	ID=MI0015996;Alias=MI0015996;Name=hsa-mir-3606
2	189704082	189708082	-	5	ID=MI0014146;Alias=MI0014146;Name=hsa-mir-3129
2	207354203	207358203	+	5	ID=MI0014148;Alias=MI0014148;Name=hsa-mir-3130-2
2	207354277	207358277	-	5	ID=MI0014147;Alias=MI0014147;Name=hsa-mir-3130-1
2	207681042	207685042	-	5	ID=MI0015873;Alias=MI0015873;Name=hsa-mir-2355
2	207737369	207741369	+	3	ID=MI0025515;Alias=MI0025515;Name=hsa-mir-7845
2	207840393	207844393	-	5	ID=MI0006365;Alias=MI0006365;Name=hsa-mir-1302-4
2	208325776	208329776	+	5	ID=MI0017418;Alias=MI0017418;Name=hsa-mir-4775
2	214329036	214333036	+	5	ID=MI0016781;Alias=MI0016781;Name=hsa-mir-4438
2	220477530	220481530	-	5	ID=MI0015874;Alias=MI0015874;Name=hsa-mir-4268
2	225581501	225585501	-	5	ID=MI0016782;Alias=MI0016782;Name=hsa-mir-4439
2	227229753	227233753	-	5	ID=MI0019309;Alias=MI0019309;Name=hsa-mir-5702
2	228043092	228047092	+	2	ID=MI0019310;Alias=MI0019310;Name=hsa-mir-5703
2	231933663	231937663	+	5	ID=MI0017421;Alias=MI0017421;Name=hsa-mir-4777
2	232463252	232467252	-	5	ID=MI0007076;Alias=MI0007076;Name=hsa-mir-1471
2	232743607	232747607	+	5	ID=MI0003568;Alias=MI0003568;Name=hsa-mir-562
2	233121527	233125527	-	4	ID=MI0017867;Alias=MI0017867;Name=hsa-mir-5001
2	238082313	238086313	+	5	ID=MI0022656;Alias=MI0022656;Name=hsa-mir-6811
2	239936436	239940436	-	5	ID=MI0017432;Alias=MI0017432;Name=hsa-mir-2467
2	240529184	240533184	-	5	ID=MI0017433;Alias=MI0017433;Name=hsa-mir-4786
2	241042091	241046091	+	3	ID=MI0000478;Alias=MI0000478;Name=hsa-mir-149
2	242063993	242067993	+	5	ID=MI0014153;Alias=MI0014153;Name=hsa-mir-3133
20	2579423	2583423	+	3	ID=MI0006433;Alias=MI0006433;Name=hsa-mir-1292
20	3844141	3848141	+	5	ID=MI0000108;Alias=MI0000108;Name=hsa-mir-103a-2
20	3844210	3848210	-	5	ID=MI0007262;Alias=MI0007262;Name=hsa-mir-103b-2
20	7298255	7302255	+	5	ID=MI0025898;Alias=MI0025898;Name=hsa-mir-8062
20	10576343	10580343	-	5	ID=MI0022717;Alias=MI0022717;Name=hsa-mir-6870
20	18397259	18401259	+	5	ID=MI0014237;Alias=MI0014237;Name=hsa-mir-3192
20	32515791	32519791	+	5	ID=MI0003659;Alias=MI0003659;Name=hsa-mir-644a
20	36576620	36580620	+	5	ID=MI0016746;Alias=MI0016746;Name=hsa-mir-548o-2
20	43765233	43769233	-	5	ID=MI0016007;Alias=MI0016007;Name=hsa-mir-3617
20	48662729	48666729	-	5	ID=MI0006366;Alias=MI0006366;Name=hsa-mir-1302-5
20	49500921	49504921	-	5	ID=MI0014239;Alias=MI0014239;Name=hsa-mir-3194
20	52116431	52120431	-	5	ID=MI0017397;Alias=MI0017397;Name=hsa-mir-4756
20	55901856	55905856	+	5	ID=MI0016899;Alias=MI0016899;Name=hsa-mir-4532
20	56824144	56828144	-	3	ID=MI0000747;Alias=MI0000747;Name=hsa-mir-296
20	56824763	56828763	-	3	ID=MI0005523;Alias=MI0005523;Name=hsa-mir-298
20	58314927	58318927	+	5	ID=MI0003661;Alias=MI0003661;Name=hsa-mir-646
20	58484564	58488564	+	5	ID=MI0016900;Alias=MI0016900;Name=hsa-mir-4533
20	58571015	58575015	+	5	ID=MI0016794;Alias=MI0016794;Name=hsa-mir-548ag-2
21	16882428	16886428	+	5	ID=MI0000470;Alias=MI0000470;Name=hsa-mir-125b-2
21	18978353	18982353	-	5	ID=MI0014244;Alias=MI0014244;Name=hsa-mir-548x
21	30667567	30671567	-	5	ID=MI0015867;Alias=MI0015867;Name=hsa-mir-4327
21	36012883	36016883	+	5	ID=MI0003906;Alias=MI0003906;Name=hsa-mir-802
21	39738806	39742806	+	3	ID=MI0022220;Alias=MI0022220;Name=hsa-mir-6508
21	40504228	40508228	-	5	ID=MI0017401;Alias=MI0017401;Name=hsa-mir-4760
21	43242193	43246193	-	5	ID=MI0019311;Alias=MI0019311;Name=hsa-mir-5692b
21	43852298	43856298	-	5	ID=MI0020347;Alias=MI0020347;Name=hsa-mir-6070
22	16625025	16629025	-	5	ID=MI0014246;Alias=MI0014246;Name=hsa-mir-3198-1
22	18329276	18333276	+	5	ID=MI0017402;Alias=MI0017402;Name=hsa-mir-4761
22	18398662	18402662	+	5	ID=MI0000482;Alias=MI0000482;Name=hsa-mir-185
22	21493270	21497270	+	5	ID=MI0003665;Alias=MI0003665;Name=hsa-mir-650
22	21556447	21560447	+	5	ID=MI0019115;Alias=MI0019115;Name=hsa-mir-5571
22	24179613	24183613	+	5	ID=MI0022662;Alias=MI0022662;Name=hsa-mir-6817
22	26644600	26648600	-	2	ID=MI0014247;Alias=MI0014247;Name=hsa-mir-3199-1
22	26644514	26648514	+	3	ID=MI0014248;Alias=MI0014248;Name=hsa-mir-3199-2
22	27183857	27187857	+	5	ID=MI0019412;Alias=MI0019412;Name=hsa-mir-5739
22	28057256	28061256	-	5	ID=MI0016053;Alias=MI0016053;Name=hsa-mir-3653
22	28731038	28735038	+	5	ID=MI0022663;Alias=MI0022663;Name=hsa-mir-6818
22	34059633	34063633	+	5	ID=MI0016413;Alias=MI0016413;Name=hsa-mir-3909
22	34060792	34064792	-	5	ID=MI0020346;Alias=MI0020346;Name=hsa-mir-6069
22	44533068	44537068	+	5	ID=MI0017403;Alias=MI0017403;Name=hsa-mir-4762
22	47046840	47050840	+	5	ID=MI0014250;Alias=MI0014250;Name=hsa-mir-3201
22	47560113	47564113	+	5	ID=MI0016903;Alias=MI0016903;Name=hsa-mir-4535
3	10344913	10348913	+	4	ID=MI0014154;Alias=MI0014154;Name=hsa-mir-378b
3	10409246	10413246	-	5	ID=MI0005560;Alias=MI0005560;Name=hsa-mir-885
3	15510819	15514819	-	5	ID=MI0015878;Alias=MI0015878;Name=hsa-mir-4270
3	15711882	15715882	-	5	ID=MI0014155;Alias=MI0014155;Name=hsa-mir-3134
3	16947692	16951692	+	5	ID=MI0016135;Alias=MI0016135;Name=hsa-mir-3714
3	24535930	24539930	-	3	ID=MI0017439;Alias=MI0017439;Name=hsa-mir-4792
3	25679434	25683434	-	2	ID=MI0016785;Alias=MI0016785;Name=hsa-mir-4442
3	31176283	31180283	-	5	ID=MI0014157;Alias=MI0014157;Name=hsa-mir-466
3	35758972	35762972	+	5	ID=MI0000727;Alias=MI0000727;Name=hsa-mir-128-2
3	39152701	39156701	+	5	ID=MI0022667;Alias=MI0022667;Name=hsa-mir-6822
3	44128708	44132708	+	5	ID=MI0000476;Alias=MI0000476;Name=hsa-mir-138-1
3	44876384	44880384	+	3	ID=MI0003570;Alias=MI0003570;Name=hsa-mir-564
3	48330953	48334953	-	5	ID=MI0010634;Alias=MI0010634;Name=hsa-mir-2115
3	48560458	48564458	-	5	ID=MI0022668;Alias=MI0022668;Name=hsa-mir-6823
3	48589414	48593414	-	5	ID=MI0012488;Alias=MI0012488;Name=hsa-mir-711
3	48644135	48648135	-	3	ID=MI0022669;Alias=MI0022669;Name=hsa-mir-6824
3	49110351	49114351	-	5	ID=MI0022737;Alias=MI0022737;Name=hsa-mir-6890
3	50685515	50689515	+	3	ID=MI0017434;Alias=MI0017434;Name=hsa-mir-4787
3	52301364	52305364	-	5	ID=MI0000452;Alias=MI0000452;Name=hsa-mir-135a-1
3	52853608	52857608	-	5	ID=MI0025900;Alias=MI0025900;Name=hsa-mir-8064
3	55859662	55863662	-	5	ID=MI0016594;Alias=MI0016594;Name=hsa-mir-3938
3	67356578	67360578	+	5	ID=MI0015880;Alias=MI0015880;Name=hsa-mir-4272
3	69178876	69182876	-	5	ID=MI0014158;Alias=MI0014158;Name=hsa-mir-3136
3	71671930	71675930	-	5	ID=MI0006431;Alias=MI0006431;Name=hsa-mir-1284
3	75344317	75348317	+	5	ID=MI0019111;Alias=MI0019111;Name=hsa-mir-4444-2
3	75760604	75764604	+	5	ID=MI0006657;Alias=MI0006657;Name=hsa-mir-1324
3	75868121	75872121	+	5	ID=MI0015881;Alias=MI0015881;Name=hsa-mir-4273
3	79637727	79641727	+	5	ID=MI0016430;Alias=MI0016430;Name=hsa-mir-3923
3	104723650	104727650	-	5	ID=MI0016752;Alias=MI0016752;Name=hsa-mir-548ab
3	110802365	110806365	+	5	ID=MI0016788;Alias=MI0016788;Name=hsa-mir-4445
3	113312338	113316338	+	5	ID=MI0003573;Alias=MI0003573;Name=hsa-mir-567
3	114794413	114798413	+	5	ID=MI0016789;Alias=MI0016789;Name=hsa-mir-4446
3	115516106	115520106	-	5	ID=MI0003574;Alias=MI0003574;Name=hsa-mir-568
3	125332466	125336466	+	5	ID=MI0017868;Alias=MI0017868;Name=hsa-mir-5002
3	125573869	125577869	+	5	ID=MI0020360;Alias=MI0020360;Name=hsa-mir-6083
3	125931976	125935976	+	3	ID=MI0014159;Alias=MI0014159;Name=hsa-mir-544b
3	126351086	126355086	-	5	ID=MI0017981;Alias=MI0017981;Name=hsa-mir-5092
3	126990085	126994085	-	5	ID=MI0006421;Alias=MI0006421;Name=hsa-mir-548i-1
3	133185465	133189465	-	5	ID=MI0019312;Alias=MI0019312;Name=hsa-mir-5704
3	135637359	135641359	+	5	ID=MI0017435;Alias=MI0017435;Name=hsa-mir-4788
3	160481129	160485129	+	5	ID=MI0016425;Alias=MI0016425;Name=hsa-mir-3919
3	161603070	161607070	+	5	ID=MI0000438;Alias=MI0000438;Name=hsa-mir-15b
3	161603227	161607227	+	5	ID=MI0000115;Alias=MI0000115;Name=hsa-mir-16-2
3	169750336	169754336	+	5	ID=MI0003575;Alias=MI0003575;Name=hsa-mir-551b
3	172305242	172309242	-	5	ID=MI0003576;Alias=MI0003576;Name=hsa-mir-569
3	176568023	176572023	+	5	ID=MI0017436;Alias=MI0017436;Name=hsa-mir-4789
3	177713585	177717585	+	5	ID=MI0025753;Alias=MI0025753;Name=hsa-mir-7977
3	186966386	186970386	-	5	ID=MI0019130;Alias=MI0019130;Name=hsa-mir-548aq
3	191028405	191032405	+	5	ID=MI0005769;Alias=MI0005769;Name=hsa-mir-944
3	196909452	196913452	+	5	ID=MI0003577;Alias=MI0003577;Name=hsa-mir-570
3	198503216	198507216	-	5	ID=MI0017444;Alias=MI0017444;Name=hsa-mir-4797
4	5973956	5977956	-	5	ID=MI0016749;Alias=MI0016749;Name=hsa-mir-378d-1
4	7361078	7365078	+	5	ID=MI0017445;Alias=MI0017445;Name=hsa-mir-4798
4	7510655	7514655	+	5	ID=MI0015884;Alias=MI0015884;Name=hsa-mir-4274
4	9165035	9169035	-	5	ID=MI0006422;Alias=MI0006422;Name=hsa-mir-548i-2
4	9687414	9691414	-	4	ID=MI0014161;Alias=MI0014161;Name=hsa-mir-3138
4	13236587	13240587	+	3	ID=MI0017980;Alias=MI0017980;Name=hsa-mir-5091
4	20136996	20140996	+	5	ID=MI0000294;Alias=MI0000294;Name=hsa-mir-218-1
4	24129011	24133011	-	5	ID=MI0003580;Alias=MI0003580;Name=hsa-mir-573
4	28428302	28432302	+	5	ID=MI0015883;Alias=MI0015883;Name=hsa-mir-4275
4	36102445	36106445	-	5	ID=MI0006435;Alias=MI0006435;Name=hsa-mir-1255b-1
4	40196893	40200893	-	5	ID=MI0017450;Alias=MI0017450;Name=hsa-mir-4802
4	88438759	88442759	-	5	ID=MI0019313;Alias=MI0019313;Name=hsa-mir-5705
4	110627303	110631303	+	5	ID=MI0003583;Alias=MI0003583;Name=hsa-mir-576
4	111999252	112003252	-	5	ID=MI0005775;Alias=MI0005775;Name=hsa-mir-297
4	114245468	114249468	+	5	ID=MI0006373;Alias=MI0006373;Name=hsa-mir-1243
4	114290887	114294887	+	5	ID=MI0025918;Alias=MI0025918;Name=hsa-mir-8082
4	115795364	115799364	+	5	ID=MI0003584;Alias=MI0003584;Name=hsa-mir-577
4	117438330	117442330	+	5	ID=MI0009983;Alias=MI0009983;Name=hsa-mir-1973
4	147547185	147551185	+	5	ID=MI0025519;Alias=MI0025519;Name=hsa-mir-7849
4	148921196	148925196	+	5	ID=MI0017446;Alias=MI0017446;Name=hsa-mir-4799
4	164232230	164236230	-	5	ID=MI0016800;Alias=MI0016800;Name=hsa-mir-4454
4	166524844	166528844	+	5	ID=MI0003585;Alias=MI0003585;Name=hsa-mir-578
4	174423886	174427886	+	5	ID=MI0014164;Alias=MI0014164;Name=hsa-mir-548t
4	183325440	183329440	+	5	ID=MI0006372;Alias=MI0006372;Name=hsa-mir-1305
4	186007258	186011258	-	5	ID=MI0016602;Alias=MI0016602;Name=hsa-mir-3945
4	186094588	186098588	-	5	ID=MI0016801;Alias=MI0016801;Name=hsa-mir-4455
5	1759983	1763983	-	5	ID=MI0015886;Alias=MI0015886;Name=hsa-mir-4277
5	6879034	6883034	-	5	ID=MI0015888;Alias=MI0015888;Name=hsa-mir-4278
5	8512038	8516038	+	5	ID=MI0016804;Alias=MI0016804;Name=hsa-mir-4458
5	9105007	9109007	-	5	ID=MI0017263;Alias=MI0017263;Name=hsa-mir-4636
5	10529149	10533149	+	5	ID=MI0021276;Alias=MI0021276;Name=hsa-mir-6131
5	14877121	14881121	-	5	ID=MI0017264;Alias=MI0017264;Name=hsa-mir-4637
5	31970022	31974022	-	5	ID=MI0015887;Alias=MI0015887;Name=hsa-mir-4279
5	32428338	32432338	-	5	ID=MI0003586;Alias=MI0003586;Name=hsa-mir-579
5	38591420	38595420	-	2	ID=MI0016050;Alias=MI0016050;Name=hsa-mir-3650
5	57859693	57863693	-	5	ID=MI0016780;Alias=MI0016780;Name=hsa-mir-548ae-2
5	59033286	59037286	-	5	ID=MI0003589;Alias=MI0003589;Name=hsa-mir-582
5	71499050	71503050	+	5	ID=MI0017451;Alias=MI0017451;Name=hsa-mir-4803
5	72208174	72212174	+	5	ID=MI0017452;Alias=MI0017452;Name=hsa-mir-4804
5	82169730	82173730	+	5	ID=MI0016995;Alias=MI0016995;Name=hsa-mir-3977
5	118516231	118520231	+	5	ID=MI0019314;Alias=MI0019314;Name=hsa-mir-5706
5	131727190	131731190	-	5	ID=MI0016592;Alias=MI0016592;Name=hsa-mir-3936
5	132789297	132793297	-	5	ID=MI0006351;Alias=MI0006351;Name=hsa-mir-1289-2
5	134289628	134293628	+	5	ID=MI0016807;Alias=MI0016807;Name=hsa-mir-4461
5	135164663	135168663	-	5	ID=MI0019288;Alias=MI0019288;Name=hsa-mir-5692c-1
5	143037618	143041618	+	5	ID=MI0018176;Alias=MI0018176;Name=hsa-mir-5197
5	148420165	148424165	-	5	ID=MI0003591;Alias=MI0003591;Name=hsa-mir-584
5	148786674	148790674	+	5	ID=MI0000459;Alias=MI0000459;Name=hsa-mir-143
5	149090581	149094581	+	3	ID=MI0000786;Alias=MI0000786;Name=hsa-mir-378a
5	150879902	150883902	-	5	ID=MI0022209;Alias=MI0022209;Name=hsa-mir-6499
5	153953825	153957825	-	5	ID=MI0014165;Alias=MI0014165;Name=hsa-mir-3141
5	154187211	154191211	+	5	ID=MI0016808;Alias=MI0016808;Name=hsa-mir-378h
5	159831987	159835987	+	5	ID=MI0014166;Alias=MI0014166;Name=hsa-mir-3142
5	159842937	159846937	+	5	ID=MI0000477;Alias=MI0000477;Name=hsa-mir-146a
5	167918556	167922556	-	5	ID=MI0000109;Alias=MI0000109;Name=hsa-mir-103a-1
5	167918487	167922487	+	5	ID=MI0007261;Alias=MI0007261;Name=hsa-mir-103b-1
5	168125838	168129838	-	5	ID=MI0000295;Alias=MI0000295;Name=hsa-mir-218-2
5	168621276	168625276	-	5	ID=MI0003592;Alias=MI0003592;Name=hsa-mir-585
5	172705064	172709064	+	5	ID=MI0025892;Alias=MI0025892;Name=hsa-mir-8056
5	180401090	180405090	-	5	ID=MI0025925;Alias=MI0025925;Name=hsa-mir-8089
6	2797340	2801340	-	5	ID=MI0017272;Alias=MI0017272;Name=hsa-mir-4645
6	5091555	5095555	-	5	ID=MI0016092;Alias=MI0016092;Name=hsa-mir-3691
6	6112667	6116667	-	5	ID=MI0025523;Alias=MI0025523;Name=hsa-mir-7853
6	6112566	6116566	+	5	ID=MI0019284;Alias=MI0019284;Name=hsa-mir-5683
6	10545936	10549936	+	5	ID=MI0019294;Alias=MI0019294;Name=hsa-mir-5689
6	32823734	32827734	-	5	ID=MI0016809;Alias=MI0016809;Name=hsa-mir-3135b
6	33972890	33976890	+	5	ID=MI0023620;Alias=MI0023620;Name=hsa-mir-7159
6	34073806	34077806	-	5	ID=MI0006415;Alias=MI0006415;Name=hsa-mir-1275
6	35738544	35742544	-	5	ID=MI0019295;Alias=MI0019295;Name=hsa-mir-5690
6	36696267	36700267	-	5	ID=MI0016433;Alias=MI0016433;Name=hsa-mir-3925
6	37629176	37633176	-	5	ID=MI0016810;Alias=MI0016810;Name=hsa-mir-4462
6	44509356	44513356	+	5	ID=MI0017269;Alias=MI0017269;Name=hsa-mir-4642
6	52115106	52119106	+	5	ID=MI0000490;Alias=MI0000490;Name=hsa-mir-206
6	52119680	52123680	+	5	ID=MI0000822;Alias=MI0000822;Name=hsa-mir-133b
6	73732197	73736197	-	5	ID=MI0015890;Alias=MI0015890;Name=hsa-mir-4282
6	91077182	91081182	+	5	ID=MI0016812;Alias=MI0016812;Name=hsa-mir-4464
6	107336693	107340693	+	5	ID=MI0003595;Alias=MI0003595;Name=hsa-mir-587
6	119430007	119434007	-	5	ID=MI0003596;Alias=MI0003596;Name=hsa-mir-548b
6	120376024	120380024	+	5	ID=MI0014169;Alias=MI0014169;Name=hsa-mir-3144
6	132153005	132157005	+	5	ID=MI0016751;Alias=MI0016751;Name=hsa-mir-548h-5
6	132476096	132480096	-	5	ID=MI0016814;Alias=MI0016814;Name=hsa-mir-548aj-1
6	135599991	135603991	+	5	ID=MI0003598;Alias=MI0003598;Name=hsa-mir-548a-2
6	138796124	138800124	-	5	ID=MI0014170;Alias=MI0014170;Name=hsa-mir-3145
6	140566082	140570082	+	5	ID=MI0016069;Alias=MI0016069;Name=hsa-mir-3668
6	155214186	155218186	+	5	ID=MI0014171;Alias=MI0014171;Name=hsa-mir-1273c
6	157868152	157872152	+	5	ID=MI0016093;Alias=MI0016093;Name=hsa-mir-3692
6	166840911	166844911	-	5	ID=MI0008334;Alias=MI0008334;Name=hsa-mir-1913
6	170479774	170483774	+	5	ID=MI0017271;Alias=MI0017271;Name=hsa-mir-4644
7	7071201	7075201	-	5	ID=MI0016084;Alias=MI0016084;Name=hsa-mir-3683
7	18131457	18135457	-	5	ID=MI0006367;Alias=MI0006367;Name=hsa-mir-1302-6
7	21475201	21479201	+	5	ID=MI0006276;Alias=MI0006276;Name=hsa-mir-1183
7	34944971	34948971	-	5	ID=MI0006399;Alias=MI0006399;Name=hsa-mir-548n
7	43155019	43159019	+	5	ID=MI0016600;Alias=MI0016600;Name=hsa-mir-3943
7	44055890	44059890	+	5	ID=MI0022683;Alias=MI0022683;Name=hsa-mir-6837
7	44077557	44081557	-	5	ID=MI0022684;Alias=MI0022684;Name=hsa-mir-6838
7	57025513	57029513	-	5	ID=MI0015892;Alias=MI0015892;Name=hsa-mir-4283-1
7	63774877	63778877	+	5	ID=MI0022685;Alias=MI0022685;Name=hsa-mir-6839
7	70408692	70412692	-	5	ID=MI0016419;Alias=MI0016419;Name=hsa-mir-3914-1
7	70408596	70412596	+	5	ID=MI0016421;Alias=MI0016421;Name=hsa-mir-3914-2
7	71798810	71802810	+	5	ID=MI0017278;Alias=MI0017278;Name=hsa-mir-4650-2
7	73241464	73245464	+	5	ID=MI0003602;Alias=MI0003602;Name=hsa-mir-590
7	91669348	91673348	-	5	ID=MI0006346;Alias=MI0006346;Name=hsa-mir-1285-1
7	92948103	92952103	-	5	ID=MI0003674;Alias=MI0003674;Name=hsa-mir-653
7	92949267	92953267	-	5	ID=MI0003124;Alias=MI0003124;Name=hsa-mir-489
7	95685004	95689004	-	5	ID=MI0003603;Alias=MI0003603;Name=hsa-mir-591
7	97428906	97432906	+	5	ID=MI0019297;Alias=MI0019297;Name=hsa-mir-5692a-1
7	97429729	97433729	-	5	ID=MI0019289;Alias=MI0019289;Name=hsa-mir-5692c-2
7	98315209	98319209	+	5	ID=MI0015999;Alias=MI0015999;Name=hsa-mir-3609
7	114078636	114082636	+	5	ID=MI0016067;Alias=MI0016067;Name=hsa-mir-3666
7	127507149	127511149	+	5	ID=MI0003605;Alias=MI0003605;Name=hsa-mir-593
7	127633161	127637161	+	5	ID=MI0000252;Alias=MI0000252;Name=hsa-mir-129-1
7	130210109	130214109	-	5	ID=MI0000087;Alias=MI0000087;Name=hsa-mir-29a
7	130210838	130214838	-	5	ID=MI0000105;Alias=MI0000105;Name=hsa-mir-29b-1
7	132368215	132372215	-	5	ID=MI0016054;Alias=MI0016054;Name=hsa-mir-3654
7	132624175	132628175	+	5	ID=MI0021278;Alias=MI0021278;Name=hsa-mir-6133
7	134540370	134544370	-	5	ID=MI0022221;Alias=MI0022221;Name=hsa-mir-6509
7	136236454	136240454	+	5	ID=MI0003125;Alias=MI0003125;Name=hsa-mir-490
7	157057875	157061875	-	5	ID=MI0000464;Alias=MI0000464;Name=hsa-mir-153-2
7	158016266	158020266	-	5	ID=MI0003607;Alias=MI0003607;Name=hsa-mir-595
7	158075069	158079069	+	5	ID=MI0019315;Alias=MI0019315;Name=hsa-mir-5707
8	1734698	1738698	+	5	ID=MI0016075;Alias=MI0016075;Name=hsa-mir-3674
8	2010076	2014076	+	5	ID=MI0023621;Alias=MI0023621;Name=hsa-mir-7160
8	9634592	9638592	+	5	ID=MI0003609;Alias=MI0003609;Name=hsa-mir-597
8	10718363	10722363	-	5	ID=MI0006653;Alias=MI0006653;Name=hsa-mir-1322
8	10928222	10932222	-	5	ID=MI0003610;Alias=MI0003610;Name=hsa-mir-598
8	12619012	12623012	+	5	ID=MI0019298;Alias=MI0019298;Name=hsa-mir-5692a-2
8	12627184	12631184	-	5	ID=MI0016434;Alias=MI0016434;Name=hsa-mir-3926-1
8	12627117	12631117	+	5	ID=MI0016437;Alias=MI0016437;Name=hsa-mir-3926-2
8	14753390	14757390	-	5	ID=MI0000791;Alias=MI0000791;Name=hsa-mir-383
8	17581446	17585446	-	5	ID=MI0014174;Alias=MI0014174;Name=hsa-mir-548v
8	22156501	22160501	-	3	ID=MI0000542;Alias=MI0000542;Name=hsa-mir-320a
8	24865298	24869298	-	3	ID=MI0022687;Alias=MI0022687;Name=hsa-mir-6841
8	25256835	25260835	+	5	ID=MI0022723;Alias=MI0022723;Name=hsa-mir-6876
8	26960397	26964397	-	5	ID=MI0006414;Alias=MI0006414;Name=hsa-mir-548h-4
8	27344804	27348804	+	5	ID=MI0022688;Alias=MI0022688;Name=hsa-mir-6842
8	27522185	27526185	-	5	ID=MI0022689;Alias=MI0022689;Name=hsa-mir-6843
8	27613203	27617203	-	5	ID=MI0016014;Alias=MI0016014;Name=hsa-mir-3622b
8	27613113	27617113	+	5	ID=MI0016013;Alias=MI0016013;Name=hsa-mir-3622a
8	28416618	28420618	-	5	ID=MI0015896;Alias=MI0015896;Name=hsa-mir-4288
8	29932406	29936406	-	5	ID=MI0014175;Alias=MI0014175;Name=hsa-mir-3148
8	41245819	41249819	-	5	ID=MI0017871;Alias=MI0017871;Name=hsa-mir-548ao
8	41635183	41639183	-	5	ID=MI0002470;Alias=MI0002470;Name=hsa-mir-486
8	41635119	41639119	+	5	ID=MI0023622;Alias=MI0023622;Name=hsa-mir-486-2
8	75778483	75782483	+	5	ID=MI0010486;Alias=MI0010486;Name=hsa-mir-2052
8	92284889	92288889	+	5	ID=MI0017289;Alias=MI0017289;Name=hsa-mir-4661
8	103204836	103208836	+	3	ID=MI0019280;Alias=MI0019280;Name=hsa-mir-5680
8	104234018	104238018	+	5	ID=MI0014178;Alias=MI0014178;Name=hsa-mir-3151
8	105563869	105567869	-	5	ID=MI0003612;Alias=MI0003612;Name=hsa-mir-548a-3
8	125587998	125591998	-	5	ID=MI0022690;Alias=MI0022690;Name=hsa-mir-6844
8	125901481	125905481	-	5	ID=MI0017293;Alias=MI0017293;Name=hsa-mir-4662b
8	125901408	125905408	+	5	ID=MI0017290;Alias=MI0017290;Name=hsa-mir-4662a
8	129088326	129092326	+	5	ID=MI0006339;Alias=MI0006339;Name=hsa-mir-1206
8	130563570	130567570	-	5	ID=MI0016087;Alias=MI0016087;Name=hsa-mir-3686
8	134126008	134130008	-	5	ID=MI0025518;Alias=MI0025518;Name=hsa-mir-7848
8	135880032	135884032	-	5	ID=MI0000441;Alias=MI0000441;Name=hsa-mir-30b
8	141809934	141813934	-	5	ID=MI0000809;Alias=MI0000809;Name=hsa-mir-151a
8	142863581	142867581	-	5	ID=MI0006368;Alias=MI0006368;Name=hsa-mir-1302-7
8	144885311	144889311	-	3	ID=MI0017294;Alias=MI0017294;Name=hsa-mir-4664
9	18561304	18565304	+	5	ID=MI0014179;Alias=MI0014179;Name=hsa-mir-3152
9	20704104	20708104	+	5	ID=MI0003126;Alias=MI0003126;Name=hsa-mir-491
9	28851704	28855704	-	5	ID=MI0005542;Alias=MI0005542;Name=hsa-mir-876
9	35698738	35702738	-	5	ID=MI0022698;Alias=MI0022698;Name=hsa-mir-6852
9	36811596	36815596	-	5	ID=MI0016827;Alias=MI0016827;Name=hsa-mir-4475
9	36852305	36856305	-	5	ID=MI0016911;Alias=MI0016911;Name=hsa-mir-4540
9	36881528	36885528	-	5	ID=MI0016828;Alias=MI0016828;Name=hsa-mir-4476
9	85772592	85776592	-	5	ID=MI0000263;Alias=MI0000263;Name=hsa-mir-7-1
9	90548640	90552640	-	5	ID=MI0015898;Alias=MI0015898;Name=hsa-mir-4289
9	93436354	93440354	+	5	ID=MI0016414;Alias=MI0016414;Name=hsa-mir-3910-1
9	93436448	93440448	-	5	ID=MI0016431;Alias=MI0016431;Name=hsa-mir-3910-2
9	96610065	96614065	+	5	ID=MI0011285;Alias=MI0011285;Name=hsa-mir-2278
9	96865453	96869453	+	5	ID=MI0020358;Alias=MI0020358;Name=hsa-mir-6081
9	99163784	99167784	-	5	ID=MI0006369;Alias=MI0006369;Name=hsa-mir-1302-8
9	100029320	100033320	-	5	ID=MI0022700;Alias=MI0022700;Name=hsa-mir-6854
9	108401030	108405030	+	5	ID=MI0025917;Alias=MI0025917;Name=hsa-mir-8081
9	113732201	113736201	+	5	ID=MI0017298;Alias=MI0017298;Name=hsa-mir-4668
9	116009535	116013535	+	5	ID=MI0003513;Alias=MI0003513;Name=hsa-mir-455
9	123920267	123924267	-	5	ID=MI0016831;Alias=MI0016831;Name=hsa-mir-4478
9	125202703	125206703	-	5	ID=MI0003614;Alias=MI0003614;Name=hsa-mir-601
9	126492542	126496542	+	5	ID=MI0000269;Alias=MI0000269;Name=hsa-mir-181a-2
9	126493810	126497810	+	5	ID=MI0000683;Alias=MI0000683;Name=hsa-mir-181b-2
9	134915204	134919204	+	5	ID=MI0022724;Alias=MI0022724;Name=hsa-mir-6877
9	136879036	136883036	-	5	ID=MI0016832;Alias=MI0016832;Name=hsa-mir-3689c
9	136879231	136883231	-	5	ID=MI0016090;Alias=MI0016090;Name=hsa-mir-3689a
9	136879349	136883349	-	5	ID=MI0016834;Alias=MI0016834;Name=hsa-mir-3689d-1
9	136879939	136883939	-	5	ID=MI0016411;Alias=MI0016411;Name=hsa-mir-3689b
9	136880023	136884023	-	5	ID=MI0016835;Alias=MI0016835;Name=hsa-mir-3689d-2
9	136880308	136884308	-	5	ID=MI0016836;Alias=MI0016836;Name=hsa-mir-3689e
9	136880474	136884474	-	5	ID=MI0016837;Alias=MI0016837;Name=hsa-mir-3689f
X	6310004	6314004	-	5	ID=MI0017411;Alias=MI0017411;Name=hsa-mir-4770
X	7073901	7077901	+	3	ID=MI0017408;Alias=MI0017408;Name=hsa-mir-4767
X	8053006	8057006	+	5	ID=MI0003666;Alias=MI0003666;Name=hsa-mir-651
X	13516332	13520332	+	5	ID=MI0020363;Alias=MI0020363;Name=hsa-mir-6086
X	16553129	16557129	-	5	ID=MI0016904;Alias=MI0016904;Name=hsa-mir-548am
X	19943226	19947226	-	5	ID=MI0016010;Alias=MI0016010;Name=hsa-mir-23c
X	28421701	28425701	-	5	ID=MI0021279;Alias=MI0021279;Name=hsa-mir-6134
X	32509790	32513790	-	5	ID=MI0016420;Alias=MI0016420;Name=hsa-mir-3915
X	39403414	39407414	+	5	ID=MI0016593;Alias=MI0016593;Name=hsa-mir-3937
X	39579759	39583759	+	5	ID=MI0016905;Alias=MI0016905;Name=hsa-mir-1587
X	47329772	47333772	+	5	ID=MI0017410;Alias=MI0017410;Name=hsa-mir-4769
X	49659070	49663070	+	5	ID=MI0003185;Alias=MI0003185;Name=hsa-mir-501
X	49660020	49664020	+	5	ID=MI0015903;Alias=MI0015903;Name=hsa-mir-500b
X	49662589	49666589	+	5	ID=MI0003684;Alias=MI0003684;Name=hsa-mir-660
X	52094498	52098498	-	5	ID=MI0025924;Alias=MI0025924;Name=hsa-mir-8088
X	53239395	53243395	-	5	ID=MI0022742;Alias=MI0022742;Name=hsa-mir-6895
X	53242852	53246852	-	5	ID=MI0022741;Alias=MI0022741;Name=hsa-mir-6894
X	53447422	53451422	-	5	ID=MI0022703;Alias=MI0022703;Name=hsa-mir-6857
X	53598027	53602027	-	5	ID=MI0000100;Alias=MI0000100;Name=hsa-mir-98
X	53598960	53602960	-	5	ID=MI0000068;Alias=MI0000068;Name=hsa-let-7f-2
X	55492653	55496653	+	5	ID=MI0019149;Alias=MI0019149;Name=hsa-mir-4536-2
X	55492740	55496740	-	5	ID=MI0016906;Alias=MI0016906;Name=hsa-mir-4536-1
X	84975441	84979441	+	5	ID=MI0006652;Alias=MI0006652;Name=hsa-mir-1321
X	105767700	105771700	+	5	ID=MI0016907;Alias=MI0016907;Name=hsa-mir-548an
X	111908672	111912672	-	5	ID=MI0015901;Alias=MI0015901;Name=hsa-mir-4329
X	113790275	113794275	+	5	ID=MI0008333;Alias=MI0008333;Name=hsa-mir-1912
X	113902000	113906000	+	5	ID=MI0008332;Alias=MI0008332;Name=hsa-mir-1911
X	118662839	118666839	-	5	ID=MI0003836;Alias=MI0003836;Name=hsa-mir-766
X	120330507	120334507	+	5	ID=MI0016073;Alias=MI0016073;Name=hsa-mir-3672
X	133129148	133133148	-	5	ID=MI0000764;Alias=MI0000764;Name=hsa-mir-363
X	133129308	133133308	-	5	ID=MI0000094;Alias=MI0000094;Name=hsa-mir-92a-2
X	133129462	133133462	-	3	ID=MI0000075;Alias=MI0000075;Name=hsa-mir-19b-2
X	133129573	133133573	-	3	ID=MI0001519;Alias=MI0001519;Name=hsa-mir-20b
X	133129807	133133807	-	3	ID=MI0001518;Alias=MI0001518;Name=hsa-mir-18b
X	133129974	133133974	-	3	ID=MI0000113;Alias=MI0000113;Name=hsa-mir-106a
X	139834050	139838050	-	5	ID=MI0008192;Alias=MI0008192;Name=hsa-mir-320d-2
X	144880036	144884036	-	5	ID=MI0022560;Alias=MI0022560;Name=hsa-mir-892c
X	144881561	144885561	-	5	ID=MI0005533;Alias=MI0005533;Name=hsa-mir-890
X	144882070	144886070	-	5	ID=MI0005537;Alias=MI0005537;Name=hsa-mir-888
X	144883953	144887953	-	5	ID=MI0005528;Alias=MI0005528;Name=hsa-mir-892a
X	144884484	144888484	-	5	ID=MI0005538;Alias=MI0005538;Name=hsa-mir-892b
X	144888341	144892341	-	5	ID=MI0005534;Alias=MI0005534;Name=hsa-mir-891b
X	144915082	144919082	-	5	ID=MI0005524;Alias=MI0005524;Name=hsa-mir-891a
X	146076997	146080997	-	5	ID=MI0006649;Alias=MI0006649;Name=hsa-mir-513c
X	146086337	146090337	-	5	ID=MI0006648;Alias=MI0006648;Name=hsa-mir-513b
X	146100801	146104801	-	5	ID=MI0003191;Alias=MI0003191;Name=hsa-mir-513a-1
X	146113162	146117162	-	5	ID=MI0003192;Alias=MI0003192;Name=hsa-mir-513a-2
X	146118053	146122053	-	5	ID=MI0003193;Alias=MI0003193;Name=hsa-mir-506
X	146118287	146122287	-	5	ID=MI0003194;Alias=MI0003194;Name=hsa-mir-507
X	146124237	146128237	-	5	ID=MI0003195;Alias=MI0003195;Name=hsa-mir-508
X	146146060	146150060	-	5	ID=MI0005530;Alias=MI0005530;Name=hsa-mir-509-2
X	146146936	146150936	-	5	ID=MI0005717;Alias=MI0005717;Name=hsa-mir-509-3
X	146147835	146151835	-	5	ID=MI0003196;Alias=MI0003196;Name=hsa-mir-509-1
X	146159618	146163618	-	5	ID=MI0003197;Alias=MI0003197;Name=hsa-mir-510
X	149144897	149148897	+	5	ID=MI0010633;Alias=MI0010633;Name=hsa-mir-2114
X	150085352	150089352	+	5	ID=MI0015902;Alias=MI0015902;Name=hsa-mir-4330
X	150875786	150879786	-	5	ID=MI0000301;Alias=MI0000301;Name=hsa-mir-224
X	150876840	150880840	-	5	ID=MI0001733;Alias=MI0001733;Name=hsa-mir-452
X	151309427	151313427	-	5	ID=MI0000111;Alias=MI0000111;Name=hsa-mir-105-1
X	153648065	153652065	+	5	ID=MI0019134;Alias=MI0019134;Name=hsa-mir-664b
X	153766927	153770927	-	2	ID=MI0006277;Alias=MI0006277;Name=hsa-mir-1184-1
