# Supplementary material for: Genome-wide DNA methylome analysis reveals epigenetically dysregulated non-coding RNAs in human breast cancer
Source: Sci Rep. 2015 Mar 5;5:8790. doi: 10.1038/srep08790 (PMC4350105; doi:10.1038/srep08790)
Supplement: Supplementary Information — Table S3 [file srep08790-s3.xls]

## Sheet: lncRNA biomarkers
chromosome	lncRNAID	pattern	hyper/hypo	fold change(MCF7)	fold change(HCC1954)	Pubmed ID	Note(related diseases)
1	ENSG00000234546	1	hyper	0.354811	0.148681
1	ENSG00000233421	1	hyper	0.00582	0.210686
1	ENSG00000271853	1	hyper	0.342708	0.280019
1	ENSG00000230898	1	hyper	0.148306	0.253727
1	ENSG00000233384	1	hyper	0	0
1	ENSG00000226526	2	hyper	0.20988	0.455466
1	ENSG00000271380	2	hyper	0.0337666	0.365766
1	ENSG00000226419	3	hyper	0.120813	0.0973831
1	ENSG00000225905	4	hyper	0.108676	0.453121
1	ENSG00000243558	4	hyper	0	0
1	ENSG00000229393	5	hyper	0	0.18471
1	ENSG00000237938	5	hyper	0.225319	0.356298
1	ENSG00000228060	5	hyper	0.055011	0.37413
1	ENSG00000225903	5	hyper	0	0
1	ENSG00000232937	5	hyper	1.76651e-06	0.403146
1	ENSG00000237463	5	hyper	0.0078505	0.490511
2	ENSG00000235519	1	hyper	0	0
2	ENSG00000214336	1	hyper	0.403271	0.359468	PMID: 24780628;PMID: 18787161	development of otic placode ;hair and teeth
2	ENSG00000259863	1	hyper	0	0.342366
2	ENSG00000223947	4	hyper	0.22109	0.486815
2	ENSG00000234595	4	hyper	0	0
2	ENSG00000243491	5	hyper	0.0174315	0.085729
2	ENSG00000238133	5	hyper	0.248021	0.404567
3	ENSG00000241313	1	hyper	0.0445851	0.272352
3	ENSG00000244513	2	hyper	0.274121	0.459586
3	ENSG00000246022	4	hyper	0.0675432	0.27581
4	ENSG00000246095	1	hyper	0.179203	0
4	ENSG00000245067	1	hyper	0.00101839	0.0522918
4	ENSG00000248719	1	hyper	0.0040663	0.0329237
4	ENSG00000260262	5	hyper	0	0
4	ENSG00000253399	5	hyper	0.42156	0.424284
5	ENSG00000249116	1	hyper	0.0305549	0
5	ENSG00000251131	1	hyper	2.53114e-90	2.77227e-16
5	ENSG00000250889	1	hyper	0.0637689	0.310275
5	ENSG00000249492	2	hyper	0.487291	0.429891
5	ENSG00000251257	5	hyper	0	0.0213198
5	ENSG00000272382	5	hyper	1.44519e-66	2.23843e-36
5	ENSG00000253141	5	hyper	0.163	0.366164
6	ENSG00000203808	1	hyper	0.0306409	0.215517
6	ENSG00000262179	5	hyper	0.234825	0
7	ENSG00000240093	1	hyper	0.0643494	0.399135
7	ENSG00000232821	1	hyper	0	0
7	ENSG00000233429	1	hyper	0.114178	0.0563113	PMID:25296969;PMID:19144990	breast cancer ;myelopoiesis
7	ENSG00000237819	1	hyper	0.000603301	0.01893
7	ENSG00000237513	5	hyper	0.33814	0.364589
8	ENSG00000104725	1	hyper	0	0	PMID:24026393;PMID:22319610;PMID:25312269;PMID:23992471	breast cancer;breast cancer;neuroblastoma;head and neck squamous cell carcinoma
8	ENSG00000272157	1	hyper	0	0
8	ENSG00000253645	1	hyper	0.320637	0.120527
8	ENSG00000272457	1	hyper	0.491164	0
8	ENSG00000167912	1	hyper	0	0
8	ENSG00000254102	1	hyper	0	0.342367
8	ENSG00000254548	4	hyper	0.265662	0.404975
8	ENSG00000245025	5	hyper	0.363106	0.201911
9	ENSG00000261215	1	hyper	0.239657	0.303147
9	ENSG00000235641	1	hyper	0	1.84805e-11
9	ENSG00000225032	5	hyper	0.0492454	0.187464
10	ENSG00000229124	1	hyper	0.0062833	0.0214703
10	ENSG00000237149	1	hyper	0.0360833	0.429057
10	ENSG00000232656	5	hyper	0.128808	0.260232	PMID: 24036268	chemical stressors
10	ENSG00000228951	5	hyper	0	0.0264922
11	ENSG00000255237	1	hyper	0.0122762	0.176404
11	ENSG00000247095	1	hyper	0.118646	0.292268
11	ENSG00000254670	1	hyper	0.0175699	0.041558
11	ENSG00000256813	1	hyper	0.201565	0.254588
11	ENSG00000257058	1	hyper	0.0101016	0.143512
11	ENSG00000229719	1	hyper	0.278352	0.0645536	PMID: 25230213;PMID: 18029763	Adenocarcinoma;differentiation of intestinal epithelial cells
11	ENSG00000254458	1	hyper	0	0
11	ENSG00000255191	1	hyper	0.000332521	0.0236721
11	ENSG00000257038	2	hyper	0.308153	0.342405
11	ENSG00000256034	3	hyper	0.260916	0.348801
11	ENSG00000269915	4	hyper	0.151376	0.433921
11	ENSG00000254602	5	hyper	0	0.141396
11	ENSG00000254605	5	hyper	0	0.11922
12	ENSG00000255920	1	hyper	0.000342118	3.30789e-06
12	ENSG00000256164	1	hyper	6.14551e-09	0.0016867
12	ENSG00000257495	1	hyper	0	0.0587839
12	ENSG00000249388	1	hyper	0.016599	0.221098
12	ENSG00000257878	1	hyper	0.401465	0.431237
12	ENSG00000256152	1	hyper	0.320567	0.475047
12	ENSG00000257671	2	hyper	0.0295052	0.311978
12	ENSG00000257453	2	hyper	0.014562	0.0885763
12	ENSG00000257239	5	hyper	0.00898554	0.337223
12	ENSG00000258086	5	hyper	0.0300798	0.062566
12	ENSG00000257553	5	hyper	0.100906	0.274654
12	ENSG00000196668	5	hyper	0.029687	0.0567263
13	ENSG00000261105	1	hyper	0.0339129	0.381783
13	ENSG00000224821	5	hyper	0	0.0239109
13	ENSG00000232814	5	hyper	0.00292301	0.0270253
13	ENSG00000233695	5	hyper	0.0135447	0.102245
14	ENSG00000258376	1	hyper	0.440225	0.112784
14	ENSG00000258760	5	hyper	0.127012	0.472858
14	ENSG00000258425	5	hyper	0.00898805	0.0329199
14	ENSG00000269910	5	hyper	0.304319	0.44328
15	ENSG00000259462	1	hyper	0.26629	0.362905
15	ENSG00000259540	1	hyper	0.0213713	0.144287
15	ENSG00000260235	2	hyper	0.0536388	0.371365
15	ENSG00000260892	5	hyper	0.128439	0.0626873
16	ENSG00000261373	1	hyper	0.394761	0.275682
16	ENSG00000261416	2	hyper	0.00970003	0.0427841
16	ENSG00000260577	2	hyper	0.0100879	0.399373
16	ENSG00000261481	3	hyper	0	0
16	ENSG00000228201	4	hyper	0.109706	0.291753
17	ENSG00000266962	1	hyper	0.189993	0.409661
17	ENSG00000257178	1	hyper	7.4746e-16	2.033e-24	PMID: 24100613;PMID: 25018014	glioma;cervical cancer
17	ENSG00000250286	1	hyper	0.192866	0.187285
17	ENSG00000267365	1	hyper	0	0
17	ENSG00000262313	1	hyper	0.264139	0.44018
17	ENSG00000262662	1	hyper	0.0783904	0.257221
17	ENSG00000263218	1	hyper	0.310518	0.493801
17	ENSG00000262413	1	hyper	0.176203	0.447864
17	ENSG00000264769	1	hyper	0.151845	0.470974
17	ENSG00000263301	3	hyper	0.014189	0.127231
17	ENSG00000267658	3	hyper	0.00692382	0.383407
17	ENSG00000263400	4	hyper	2.56014e-08	0.000134312
17	ENSG00000265254	4	hyper	0.227735	0.422917
17	ENSG00000260833	4	hyper	0	0.109683
17	ENSG00000263171	5	hyper	0.067644	0.24488
17	ENSG00000265625	5	hyper	0.0389898	1.20514e-34
17	ENSG00000267347	5	hyper	1.17254e-08	0.257384
17	ENSG00000267765	5	hyper	0.397043	0.260901
17	ENSG00000262343	5	hyper	0	0.0685461
17	ENSG00000262339	5	hyper	0.271713	0.0678611
18	ENSG00000267069	1	hyper	0	0.147123
18	ENSG00000267108	1	hyper	0.136056	0.243309
18	ENSG00000263958	1	hyper	0	0.183364
18	ENSG00000263823	2	hyper	0.209907	0.366822
19	ENSG00000267125	1	hyper	0.0305708	0.342014
19	ENSG00000267141	1	hyper	0.229947	0.496781
19	ENSG00000267232	1	hyper	0.00142129	0.00259926
19	ENSG00000267331	1	hyper	0.273518	0.18006
19	ENSG00000267139	1	hyper	0.0755253	0.382298
19	ENSG00000267688	1	hyper	0.0447827	0.477669
19	ENSG00000267436	1	hyper	0.0555704	0.318196
19	ENSG00000267980	1	hyper	0.443643	0.303456
19	ENSG00000269161	1	hyper	0.0541773	0.487624
19	ENSG00000268186	1	hyper	0.30424	0.240515
19	ENSG00000268095	1	hyper	0.0107254	0.495424
19	ENSG00000267201	2	hyper	0.0524712	0.221213
19	ENSG00000268655	2	hyper	0.160585	0.245114
19	ENSG00000267517	4	hyper	0	0
19	ENSG00000267759	5	hyper	0.0754315	0.472482
19	ENSG00000267551	5	hyper	0.0346287	0.291909
19	ENSG00000205790	5	hyper	0.0537973	0.22916
19	ENSG00000267453	5	hyper	0.00129544	0.0766173
19	ENSG00000268056	5	hyper	0.0478694	0.483422
19	ENSG00000221857	5	hyper	0.011095	0.408849
19	ENSG00000269652	5	hyper	0	0.00671298
20	ENSG00000225988	1	hyper	0	0.25213
20	ENSG00000261582	2	hyper	0.201621	0.333591
21	ENSG00000214955	1	hyper	0.393638	0.407003
21	ENSG00000185186	5	hyper	0.0740334	0.144772
22	ENSG00000243902	1	hyper	0.00567069	0.0570664
22	ENSG00000233739	1	hyper	0.0639357	0.18334
22	ENSG00000248603	5	hyper	0.0706388	0.343592
X	ENSG00000215115	1	hyper	0.00341911	0.309162
X	ENSG00000238106	1	hyper	0.0138224	0
1	ENSG00000228084	2	hypo	6.26208	2.60869
10	ENSG00000230091	2	hypo	8.49102	2.08133
6	ENSG00000233797	2	hypo	2.11523	2.12232
2	ENSG00000233806	2	hypo	8.22196	10.7229
6	ENSG00000246982	2	hypo	8.51616	11.806
3	ENSG00000248932	2	hypo	2.07354	2.44564
5	ENSG00000250240	2	hypo	162.161	159.598
11	ENSG00000255118	2	hypo	11.4828	14.5075
17	ENSG00000262296	2	hypo	2.38938	24.7196
19	ENSG00000267852	2	hypo	2.61262	7.08889
16	ENSG00000270006	2	hypo	2.74664	2.99637
1	ENSG00000272106	2	hypo	3.76807	2.3312
8	ENSG00000203499	2	hypo	27.9217	3.36879
6	ENSG00000244041	2	hypo	11.1469	5.05457
11	ENSG00000254427	2	hypo	81.7371	13.7963
14	ENSG00000258811	2	hypo	4.04695	3.08129
14	ENSG00000259687	2	hypo	4.13573	10.8247
16	ENSG00000261390	2	hypo	4.64836e+06	1.54454e+06
19	ENSG00000269399	2	hypo	3.80136	2.31485
22	ENSG00000205634	2	hypo	5.27001	3.92996
10	ENSG00000235823	2	hypo	4.29707	2.43959
X	ENSG00000241769	2	hypo	4.21748	2.70768
3	ENSG00000250608	2	hypo	2.09949	5.86883
9	ENSG00000261793	2	hypo	3.32406	42.9996
1	ENSG00000179743	3	hypo	5.49876	2.8717
14	ENSG00000235706	3	hypo	12.3607	4.70315
3	ENSG00000243069	3	hypo	2.54051	18.8493
20	ENSG00000244558	3	hypo	58.242	7.26599
5	ENSG00000248367	3	hypo	12.9944	67.5623
3	ENSG00000250012	3	hypo	2.93967	4.06787
8	ENSG00000254024	3	hypo	2.45133	3.00665
9	ENSG00000255145	3	hypo	5.78792	9.37207
11	ENSG00000257052	3	hypo	2.96698	3.0217
14	ENSG00000257842	3	hypo	65.3053	8.65586
15	ENSG00000259172	3	hypo	46.9324	8.79988
14	ENSG00000259775	3	hypo	7.80675	4.45077
5	ENSG00000259802	3	hypo	2.143	2.25962
17	ENSG00000261335	3	hypo	2.63227	2.0542
16	ENSG00000263325	3	hypo	5.48109	6.20148
19	ENSG00000268006	3	hypo	5.09014	2.05023
5	ENSG00000272323	3	hypo	22.8197	7.18996
9	ENSG00000204054	3	hypo	13.1639	3.45217	PMID: 24691949	prostate cancer
2	ENSG00000226856	3	hypo	2.06831	7.12655
21	ENSG00000236471	3	hypo	7.9292	2.38161
16	ENSG00000245059	3	hypo	3.05836e+49	1.24615e+59
14	ENSG00000245466	3	hypo	4.70038e+06	1.72051e+07
15	ENSG00000248079	3	hypo	2.32244	2.22482
16	ENSG00000261008	3	hypo	6.80846	2.43496
16	ENSG00000262155	3	hypo	10.4169	3.42377
18	ENSG00000264964	3	hypo	2.68111	2.93261
22	ENSG00000224271	3	hypo	78.4906	23.5775
9	ENSG00000225511	3	hypo	266.515	144.441
22	ENSG00000235954	3	hypo	4.07105	3.92527
X	ENSG00000249615	3	hypo	8.41501	2.03237
15	ENSG00000259377	3	hypo	20.4623	9.44475
3	ENSG00000261572	3	hypo	5.23834	8.2168
3	ENSG00000269894	3	hypo	5.95313	6.67616
12	ENSG00000270061	3	hypo	5.92866	3.59485
11	ENSG00000261578	3	hypo	3.82942	9.46383
7	ENSG00000229970	4	hypo	46.3058	2.03952
17	ENSG00000233002	4	hypo	3.82022	19.5495
7	ENSG00000234695	4	hypo	12.0831	3.41609
9	ENSG00000240498	4	hypo	6.20696	2.12663
12	ENSG00000246627	4	hypo	2.89859	4.0647
8	ENSG00000255559	4	hypo	5.53829	3.1861
17	ENSG00000265349	4	hypo	5.32437	33.9859
1	ENSG00000236947	4	hypo	5.08234	4.21573
10	ENSG00000254271	4	hypo	137.42	48.381
9	ENSG00000243888	5	hypo	2.42839	2.91992
7	ENSG00000146666	5	hypo	6.00539	2.1925
20	ENSG00000179447	5	hypo	8.2427	4.49372
9	ENSG00000204011	5	hypo	12.9311	28.8866
21	ENSG00000205424	5	hypo	2.04994	3.1597
1	ENSG00000223393	5	hypo	5.98955	4.43333
6	ENSG00000223701	5	hypo	6.63164	3.27251
7	ENSG00000224101	5	hypo	6.37677	2.37874	PMID：23591873;PMID:25360637;PMID:24819662	breast;AML;ovarian
13	ENSG00000224405	5	hypo	14.0591	3.45479
1	ENSG00000224805	5	hypo	2.81765	4.10741
2	ENSG00000224814	5	hypo	4.69118	86.5899
1	ENSG00000225243	5	hypo	42226.2	1.07712e+07
10	ENSG00000225527	5	hypo	1.5279e+09	273563
1	ENSG00000225762	5	hypo	6.48898	2.57518
X	ENSG00000225833	5	hypo	7.47711	32.0014
5	ENSG00000226272	5	hypo	8.22632	3.71691
11	ENSG00000226416	5	hypo	3.0567	7.3674
21	ENSG00000226771	5	hypo	33.8548	8.73033
9	ENSG00000227155	5	hypo	3.63222	7.18323
8	ENSG00000227170	5	hypo	3.48054	7.30457
7	ENSG00000227719	5	hypo	30.7094	7.78829
7	ENSG00000228204	5	hypo	41.1633	65.1514
9	ENSG00000228487	5	hypo	351.82	52.5876
2	ENSG00000228613	5	hypo	44.4167	11.2866
9	ENSG00000229065	5	hypo	3.13161	4.73884
20	ENSG00000229728	5	hypo	15634	270.687
17	ENSG00000229732	5	hypo	5.35119	120.66
X	ENSG00000229851	5	hypo	3.94052	6.69101
X	ENSG00000229967	5	hypo	10.6931	3.13265
2	ENSG00000230065	5	hypo	26.2184	4.1004
9	ENSG00000230894	5	hypo	2.05847	2.62751
10	ENSG00000231187	5	hypo	12.965	17.0851
17	ENSG00000231749	5	hypo	17.7099	2.51728
9	ENSG00000231806	5	hypo	36.99	23.0193
10	ENSG00000232682	5	hypo	4.2436	6.16058
10	ENSG00000233021	5	hypo	8.88582	8.10381
7	ENSG00000233191	5	hypo	3.07704	3.85163
17	ENSG00000234477	5	hypo	3.74569	37.1586
10	ENSG00000234504	5	hypo	44.7808	5347.64
2	ENSG00000234793	5	hypo	3.35105	4.31768
22	ENSG00000234869	5	hypo	2.72249	3.03407
22	ENSG00000235237	5	hypo	11.9964	8.17551
17	ENSG00000235300	5	hypo	15.059	4.3787
21	ENSG00000235772	5	hypo	9.13352	3.37885
21	ENSG00000236545	5	hypo	3.24125	6.24494
6	ENSG00000236703	5	hypo	9.48613	4.64063	PMID: 24639887;PMID: 25364765	breast cancer;heart failure
9	ENSG00000237009	5	hypo	5.23171	18.0947	PMID: 25186292;PMID: 25133201	type 1 diabetes;Congenital hypothyroidism
6	ENSG00000237502	5	hypo	8.2983	10.271
20	ENSG00000237832	5	hypo	3.57937	4.04421
X	ENSG00000238068	5	hypo	4.13628	4.06697
2	ENSG00000239322	5	hypo	9.43048	6.31279
3	ENSG00000239508	5	hypo	10.5532	44.1317
3	ENSG00000241359	5	hypo	14.4105	2.10202
1	ENSG00000241720	5	hypo	23.0267	666.507
3	ENSG00000242370	5	hypo	6.10228	44.7299
1	ENSG00000244137	5	hypo	22.9145	6.96238
3	ENSG00000244468	5	hypo	22.8652	514.391
6	ENSG00000247925	5	hypo	2.71009	3.97215
5	ENSG00000248268	5	hypo	2.22	3.76465
4	ENSG00000248936	5	hypo	3.95252	3.97503
5	ENSG00000249412	5	hypo	2.07398	7.18977
5	ENSG00000249478	5	hypo	5.85897	2.69594
4	ENSG00000249604	5	hypo	5.77019e+07	4.77026e+11
5	ENSG00000249916	5	hypo	16.4472	2.19626
5	ENSG00000250258	5	hypo	2.27458	3.88839
3	ENSG00000250643	5	hypo	12.6506	2.04851
4	ENSG00000250698	5	hypo	2.89062	9.40883
4	ENSG00000250740	5	hypo	60.9648	28.2546
7	ENSG00000250990	5	hypo	2.24164	4.80537
4	ENSG00000251200	5	hypo	84.5683	54.4793
8	ENSG00000253197	5	hypo	3.32476	2.06182
5	ENSG00000253445	5	hypo	11.9717	5.43955
5	ENSG00000253955	5	hypo	44.0884	10.2711
11	ENSG00000254495	5	hypo	44.8078	6.88402
11	ENSG00000254649	5	hypo	2.44578e+07	1.20209e+08
12	ENSG00000255686	5	hypo	282.404	6.92559
11	ENSG00000255847	5	hypo	6.01363	9.48238
11	ENSG00000255893	5	hypo	3.17212	2.88772
14	ENSG00000256357	5	hypo	7.26625	2.72243
12	ENSG00000257438	5	hypo	2.54008	6.58082
12	ENSG00000257830	5	hypo	7.32289	3.07486
14	ENSG00000258515	5	hypo	15.5511	5.94636
14	ENSG00000258573	5	hypo	53.925	1138.63
14	ENSG00000258837	5	hypo	254.161	50.8433
7	ENSG00000259294	5	hypo	6.78234	6.20229
15	ENSG00000259345	5	hypo	14.9213	6.30451
15	ENSG00000259409	5	hypo	19.277	21.2031
15	ENSG00000259520	5	hypo	2.36119	4.34609
15	ENSG00000259620	5	hypo	19.1843	2.1085
20	ENSG00000259723	5	hypo	30.2995	2.09121
16	ENSG00000259876	5	hypo	2.04945	3.38324
16	ENSG00000260022	5	hypo	6.75331	4.5773
16	ENSG00000260594	5	hypo	26.2057	65.6478
15	ENSG00000260618	5	hypo	2.29268	2.29983
16	ENSG00000260922	5	hypo	4.43437	2.1162
16	ENSG00000261141	5	hypo	1.15645e+22	8.86408e+15
16	ENSG00000262171	5	hypo	6.93621	3.87288
17	ENSG00000262294	5	hypo	4.45105	4.57519
16	ENSG00000262703	5	hypo	12.9366	2.91016
17	ENSG00000264177	5	hypo	5.8094	3.94603
11	ENSG00000264299	5	hypo	27.0395	32.8671
17	ENSG00000264491	5	hypo	319.187	19.1201
17	ENSG00000264673	5	hypo	3.74712	2.58201
17	ENSG00000264829	5	hypo	4.07653	2.6477
17	ENSG00000265987	5	hypo	4.61487	5.21004
17	ENSG00000266527	5	hypo	4.13934	5.49489
18	ENSG00000267136	5	hypo	2.93779	2.60945
18	ENSG00000267150	5	hypo	7.63557	11.2981
10	ENSG00000268894	5	hypo	2.31045	25.1117
19	ENSG00000269321	5	hypo	4.66191	7.97016
19	ENSG00000269425	5	hypo	5.186	3.60456
19	ENSG00000269806	5	hypo	8.20562e+06	2.91075e+07
2	ENSG00000270571	5	hypo	2.6811	15.4252
1	ENSG00000270605	5	hypo	3.62774	5.90379
2	ENSG00000270956	5	hypo	3.419	3.5135
9	ENSG00000271631	5	hypo	2.22185	3.76603
15	ENSG00000271763	5	hypo	38.1921	24.8445
4	ENSG00000180712	5	hypo	3.59981	5.75559
21	ENSG00000186842	5	hypo	2.52225	40.1883
6	ENSG00000203498	5	hypo	2.94928	12.9163
2	ENSG00000203635	5	hypo	11.1113	2.47524
X	ENSG00000205662	5	hypo	2.13529	3.30722
21	ENSG00000215386	5	hypo	4.51384	3.66939	PMID:25388283;PMID: 23503464	breast cancer;prostate cancer
2	ENSG00000222030	5	hypo	128.915	4.71263
3	ENSG00000223715	5	hypo	3.83346	3.51979
9	ENSG00000223795	5	hypo	2.02184	2.14033
10	ENSG00000223808	5	hypo	177.22	2.0542
1	ENSG00000223814	5	hypo	4.70162	423552
3	ENSG00000224187	5	hypo	2.02401	2.59019
13	ENSG00000224511	5	hypo	38.8064	6.78279
2	ENSG00000224559	5	hypo	234.516	2.41851
3	ENSG00000224652	5	hypo	5.6074	6.46144
1	ENSG00000224950	5	hypo	2.57793	2.15609
2	ENSG00000225064	5	hypo	1.64652e+15	2.29619e+21
1	ENSG00000225087	5	hypo	18.7376	2.51399
2	ENSG00000225744	5	hypo	5.86477	14.0097
1	ENSG00000225857	5	hypo	2.14356	25.592
X	ENSG00000225882	5	hypo	53.8686	124.866
10	ENSG00000225913	5	hypo	40.058	3.51702
17	ENSG00000226101	5	hypo	1.70639e+29	2.0871e+73
2	ENSG00000226674	5	hypo	5.00129	2.81799
22	ENSG00000226741	5	hypo	390870	7.89995
10	ENSG00000227136	5	hypo	13.8134	4.45106
21	ENSG00000227456	5	hypo	501.964	15.5487
6	ENSG00000227885	5	hypo	2.8825	3.60167
1	ENSG00000228127	5	hypo	25.4456	4.41049
6	ENSG00000228408	5	hypo	3.93738	2.92873
1	ENSG00000228420	5	hypo	3.57258	2.30662
X	ENSG00000228609	5	hypo	3.05621	2.32994
1	ENSG00000229607	5	hypo	2.46486	2.35773
13	ENSG00000230058	5	hypo	7.98287	35.4691
21	ENSG00000230233	5	hypo	8.29745e+08	5.92509e+16
22	ENSG00000230345	5	hypo	3.20114	6.16259
6	ENSG00000230423	5	hypo	7.10608	2.10149
13	ENSG00000230710	5	hypo	7.79616	2.25962
9	ENSG00000231107	5	hypo	29.696	8.43754
2	ENSG00000231532	5	hypo	7.21915	4.95423
3	ENSG00000231574	5	hypo	3.59498	5.14128
2	ENSG00000231682	5	hypo	2.06862	3.71272
1	ENSG00000231709	5	hypo	9.44374	2.2333
2	ENSG00000232164	5	hypo	6.1842	3.07424
6	ENSG00000232311	5	hypo	30.2958	3.28673
2	ENSG00000232328	5	hypo	11.8574	2.51639
13	ENSG00000232986	5	hypo	1.22487e+06	130979
10	ENSG00000233321	5	hypo	6.26852	2.99978
13	ENSG00000233725	5	hypo	6.31131	4.59988
7	ENSG00000233878	5	hypo	18.2408	6.35479
21	ENSG00000233997	5	hypo	10.1603	3.91865
6	ENSG00000234261	5	hypo	4.91275	2.95126
2	ENSG00000234308	5	hypo	7477.81	8.55294e+09
2	ENSG00000234584	5	hypo	2.66104	6.50952
9	ENSG00000234840	5	hypo	13.6949	2.89687
12	ENSG00000235049	5	hypo	50.2059	9.34661
1	ENSG00000235052	5	hypo	3.53591	2.04411
14	ENSG00000235269	5	hypo	2.39439	11.8697
9	ENSG00000235326	5	hypo	2.2865	12.3442
X	ENSG00000235385	5	hypo	5.63318	3.39113
21	ENSG00000235888	5	hypo	2.05897	4.06275
7	ENSG00000236039	5	hypo	6.05662e+07	202.342
6	ENSG00000236166	5	hypo	4.32428	2.4979
7	ENSG00000236212	5	hypo	11.8444	5.95533
3	ENSG00000236385	5	hypo	208969	4.41812
3	ENSG00000236438	5	hypo	2.74467	9.58247
9	ENSG00000236717	5	hypo	4.7905	4.52886
2	ENSG00000236780	5	hypo	136.364	13.5404
9	ENSG00000236921	5	hypo	85.8587	19.085
6	ENSG00000237346	5	hypo	17.1172	8.55916
9	ENSG00000237422	5	hypo	72011.7	2.93138
20	ENSG00000237423	5	hypo	157.287	2.4277
8	ENSG00000237807	5	hypo	2.73126	3.05132
1	ENSG00000237899	5	hypo	3.35107	2.64937
2	ENSG00000237940	5	hypo	3.44305	3.84275
3	ENSG00000239454	5	hypo	2.89624	2.20536
1	ENSG00000239945	5	hypo	12.6284	3.55544
3	ENSG00000240423	5	hypo	3.57605	2.12308
3	ENSG00000242618	5	hypo	1.68585e+06	1.27511e+07
3	ENSG00000243083	5	hypo	279797	10.412
4	ENSG00000246526	5	hypo	20.9874	15.6516
5	ENSG00000248103	5	hypo	6.20866	5.64905
4	ENSG00000248238	5	hypo	5.48388	6.84346
4	ENSG00000248242	5	hypo	2.65444	2.32453
4	ENSG00000248360	5	hypo	7.94603	9.25134
5	ENSG00000248474	5	hypo	2.8217	2.27363
5	ENSG00000249276	5	hypo	3.0302	4.1084
4	ENSG00000249413	5	hypo	2.26383	11.7776
4	ENSG00000249441	5	hypo	9.62917e+29	2.03303e+62
4	ENSG00000249464	5	hypo	2.34084	51.6685
12	ENSG00000249550	5	hypo	2.25387	4.12457
5	ENSG00000249601	5	hypo	2.71832	9.75752
12	ENSG00000249628	5	hypo	2.89896	4.5954	PMID: 24613754;	autism spectrum disorder;
5	ENSG00000249664	5	hypo	2.26309	2.0542
4	ENSG00000249685	5	hypo	2.62982	2.96582
5	ENSG00000249734	5	hypo	2.17287	2.82805
8	ENSG00000249917	5	hypo	2.14096	2.5995	PMID: 24886451	Trichorhinophalangeal syndrome (TRPS)
4	ENSG00000250043	5	hypo	2.46172	2.26674
5	ENSG00000250237	5	hypo	12.3372	40.0026
5	ENSG00000250446	5	hypo	4.04641e+06	249.359
5	ENSG00000251054	5	hypo	2134.51	3.84011e+15
5	ENSG00000251169	5	hypo	4.96478	3.62285
4	ENSG00000251213	5	hypo	571.534	2524.59
5	ENSG00000251574	5	hypo	89.2562	38.5071
4	ENSG00000251615	5	hypo	16.4776	10.4177
8	ENSG00000253227	5	hypo	6.55425	2.43024
8	ENSG00000253339	5	hypo	6.9407	74.5022
8	ENSG00000253433	5	hypo	4.51739	3.23284
8	ENSG00000253634	5	hypo	5.74611	2.08306
5	ENSG00000253768	5	hypo	55.0238	2.34654
8	ENSG00000254153	5	hypo	2.98658	4.23414
8	ENSG00000254204	5	hypo	93476.3	601.604
8	ENSG00000254266	5	hypo	3.38215	2.40704
8	ENSG00000254361	5	hypo	2.16331e+07	9.39137e+08
11	ENSG00000254511	5	hypo	1.50018e+23	1.39759e+21
20	ENSG00000254620	5	hypo	3.30602e+22	1.20252e+22
11	ENSG00000254761	5	hypo	7.74257	10.5504
11	ENSG00000255178	5	hypo	256.706	137.281
12	ENSG00000255669	5	hypo	71567.8	2.52825
12	ENSG00000255693	5	hypo	2.3256	2.4586
11	ENSG00000255774	5	hypo	184.906	4.02497
12	ENSG00000256101	5	hypo	3.02542e+31	1.99533e+52
6	ENSG00000256166	5	hypo	706.22	7.53205
12	ENSG00000256237	5	hypo	373.717	3.6651
12	ENSG00000256249	5	hypo	2.72879	20.3116
12	ENSG00000256417	5	hypo	65.4963	3.09065
14	ENSG00000257614	5	hypo	5534.12	6.58611
14	ENSG00000257759	5	hypo	5.22596	4.71577
14	ENSG00000257826	5	hypo	8.7777e+29	5.15231e+30
14	ENSG00000257845	5	hypo	19.2567	2.36585
14	ENSG00000257869	5	hypo	5.3877	26.161
14	ENSG00000258416	5	hypo	2.5391	7.95383
14	ENSG00000258616	5	hypo	2.3311	62.0421
15	ENSG00000258647	5	hypo	29.7986	2.20093
15	ENSG00000258676	5	hypo	6.64134	3.27906
15	ENSG00000258785	5	hypo	1.12071e+09	13.6091
14	ENSG00000258819	5	hypo	46024.6	3616.99
14	ENSG00000258871	5	hypo	17.4185	4.37562
14	ENSG00000258884	5	hypo	8.189	4.10803
15	ENSG00000258909	5	hypo	7.73883e+06	804.065
14	ENSG00000259129	5	hypo	46.9446	246.941
15	ENSG00000259240	5	hypo	10.2553	2.71443
15	ENSG00000259403	5	hypo	2.05651	2.57986
15	ENSG00000259437	5	hypo	3.22045	2.46393
15	ENSG00000259459	5	hypo	10.6858	22.5635
15	ENSG00000259594	5	hypo	10.9663	2.18218
15	ENSG00000259604	5	hypo	8.14952	2.12028
15	ENSG00000259692	5	hypo	55.7984	5.03599
15	ENSG00000259702	5	hypo	5.46978	2.27483
X	ENSG00000260118	5	hypo	2.12976	14.8929
16	ENSG00000260289	5	hypo	2.9728	7.68415
12	ENSG00000260415	5	hypo	58.3153	5.51324
16	ENSG00000260523	5	hypo	1.14193e+78	6.07739e+85
16	ENSG00000260737	5	hypo	36.36	21.5925
11	ENSG00000260877	5	hypo	38.592	380.496
16	ENSG00000260884	5	hypo	2.4277e+22	2.50244e+34
7	ENSG00000261019	5	hypo	3.73948	2.46504
8	ENSG00000261087	5	hypo	4.65414	10.0514
2	ENSG00000261104	5	hypo	5.85757	13.4293
16	ENSG00000261128	5	hypo	122.704	52.793
1	ENSG00000261252	5	hypo	14.0453	5.13551
15	ENSG00000261265	5	hypo	3.14873	11.1494
16	ENSG00000261325	5	hypo	6.70233	2.98727
1	ENSG00000261326	5	hypo	3.73914	5.01017
16	ENSG00000261638	5	hypo	19786.3	2.13215
17	ENSG00000263164	5	hypo	4.95704e+27	1.38476e+26
17	ENSG00000264016	5	hypo	3.54006e+08	7.00159e+06
17	ENSG00000265282	5	hypo	6.57962	2.87463
18	ENSG00000266578	5	hypo	2.53047	2.49858
17	ENSG00000266999	5	hypo	5.44792	8.73937
18	ENSG00000267712	5	hypo	1.47435e+35	8.2794e+50
2	ENSG00000268580	5	hypo	1.87226e+06	5.31362e+06
9	ENSG00000268707	5	hypo	3.57742	3.59485
11	ENSG00000269290	5	hypo	9.64169	7.18971
19	ENSG00000269729	5	hypo	5.49797e+43	4.15322e+41
21	ENSG00000269950	5	hypo	4.39462e+68	1.98596e+70
22	ENSG00000269972	5	hypo	6.19316	2.00755
22	ENSG00000269987	5	hypo	2.56677	3.68732
11	ENSG00000270169	5	hypo	3.02828	4.70754
9	ENSG00000270547	5	hypo	4.1263	42.8791
2	ENSG00000270557	5	hypo	13.4334	15.8516
4	ENSG00000270720	5	hypo	3.67848	11.2981
2	ENSG00000271151	5	hypo	19.9198	7.48202
9	ENSG00000271384	5	hypo	8.84745	3.0813
11	ENSG00000271584	5	hypo	11.1067	17.5055
1	ENSG00000271732	5	hypo	12.0871	2.0542
3	ENSG00000271835	5	hypo	4.93938	4.10839
13	ENSG00000271850	5	hypo	25.7195	3.7209
13	ENSG00000272046	5	hypo	35.3745	93.4657
5	ENSG00000272071	5	hypo	4.42458	2.05419
1	ENSG00000272088	5	hypo	2.84696	2.31098
6	ENSG00000272221	5	hypo	4.40792	7.36089
7	ENSG00000272328	5	hypo	160.451	5.20535
6	ENSG00000272379	5	hypo	2.16503	7.98097
6	ENSG00000272468	5	hypo	7.37489	2.87121
2	ENSG00000189223	5	hypo	63.7618	15.8213
7	ENSG00000205628	5	hypo	9.436	2.04516
7	ENSG00000223829	5	hypo	9.0651	3.92163e+09
X	ENSG00000224107	5	hypo	2.92303	5.58941
21	ENSG00000224141	5	hypo	2.02679	10.099
21	ENSG00000225330	5	hypo	2.2133	11.1826
7	ENSG00000230333	5	hypo	2.6431	2.58736
22	ENSG00000233899	5	hypo	3.26327	3.32421
20	ENSG00000235621	5	hypo	34.8974	2.14191
21	ENSG00000237864	5	hypo	46.0333	8.99807
3	ENSG00000240086	5	hypo	193.896	6.37023
1	ENSG00000241860	5	hypo	4.65102	11.7313
X	ENSG00000243604	5	hypo	2.1909	4.42638
3	ENSG00000244030	5	hypo	6.11749	2.85907
7	ENSG00000244117	5	hypo	5.79363	6.02564
11	ENSG00000250303	5	hypo	29.7217	4.79762
5	ENSG00000250978	5	hypo	1.7167e+23	1.28799e+08
8	ENSG00000251003	5	hypo	9.69136	3.07289
8	ENSG00000253671	5	hypo	2.8532e+06	2.55684e+06
12	ENSG00000257711	5	hypo	2.24076	2.04827
16	ENSG00000262691	5	hypo	6.2496	3.93857
17	ENSG00000265912	5	hypo	2.08585	2.45154
9	ENSG00000224945	5	hypo	58.0291	40.7061
20	ENSG00000225479	5	hypo	30.1665	65.9346
1	ENSG00000226349	5	hypo	5190.67	249770
13	ENSG00000227248	5	hypo	31.3319	2.43606
21	ENSG00000227698	5	hypo	3.65681	6.79075
11	ENSG00000227726	5	hypo	11.269	10.785
17	ENSG00000229330	5	hypo	8.22537	29.7338
13	ENSG00000229521	5	hypo	7.31217e+76	2.11972e+81
2	ENSG00000229692	5	hypo	4.29928	4.11183
2	ENSG00000231948	5	hypo	7.22225	8.90152
1	ENSG00000233411	5	hypo	5.16548	7.0864
10	ENSG00000235279	5	hypo	2.62146	4.56488
X	ENSG00000236337	5	hypo	4.89456	2.48674
9	ENSG00000236901	5	hypo	13.8028	79.6054
1	ENSG00000237852	5	hypo	2.92635	2.05008
3	ENSG00000242795	5	hypo	2.08809	20.8672
1	ENSG00000249007	5	hypo	14.7676	31.1679
20	ENSG00000254419	5	hypo	6.25526	8.52422
11	ENSG00000255440	5	hypo	2.87727e+12	4.10722e+06
12	ENSG00000256721	5	hypo	9.23623	5.36705
12	ENSG00000257027	5	hypo	10.9154	3.09453
16	ENSG00000257180	5	hypo	8.01392e+16	4.67191e+18
15	ENSG00000259636	5	hypo	4.61815	5.28249
15	ENSG00000259682	5	hypo	2.45607	3.08299
15	ENSG00000259935	5	hypo	14.5456	9.44012
15	ENSG00000260361	5	hypo	4.44624	2.97591
16	ENSG00000260479	5	hypo	2.07843	11.1358
15	ENSG00000261529	5	hypo	2.83583e+83	5.5996e+81
16	ENSG00000261537	5	hypo	3.93403	6.97692
17	ENSG00000262410	5	hypo	4.15671	2.4079
17	ENSG00000263786	5	hypo	9.71498	4.0931
17	ENSG00000265800	5	hypo	3.84773	5.36698
18	ENSG00000266783	5	hypo	2.65882	2.27429
17	ENSG00000267222	5	hypo	3.20461	6.34934
19	ENSG00000268201	5	hypo	32682.6	3.3595e+11
11	ENSG00000269463	5	hypo	2.44025	4.1084
1	ENSG00000269925	5	hypo	5.50027	2.56775
1	ENSG00000270031	5	hypo	3.57461	2.0542
9	ENSG00000271833	5	hypo	45.6592	25.6775
15	ENSG00000271997	5	hypo	9.32799e+15	594685522185822
15	ENSG00000272418	5	hypo	133.221	5.58649
15	ENSG00000245479	5	hypo	1.13006e+65	2.0929e+73
11	ENSG00000254698	5	hypo	2.72122	3.65741
X	ENSG00000260822	5	hypo	2.65779	3.155
9	ENSG00000261094	5	hypo	7.96567	5.46387
12	ENSG00000261324	5	hypo	10.7814	6.21973

## Sheet: miRNA biomarkers
chromosome	name	pattern	hyper/hypo	fold change	source1	source2	pubmed ID	Note(Relatd diseases)
11	hsa-mir-129-2	1	Hyper	0.234691		HMDD	PMID: 24982406;PMID: 22907300	breastr cancer;
14	hsa-mir-1247	1	Hyper	0.285435			PMID: 24588767;PMID: 24586208	pancreatic cancer
14	hsa-mir-432	1	Hyper	0.393424			PMID: 25280995;PMID: 24591819	cervical cancer ;ovarian cancer
2	hsa-mir-1258	4	Hyper	0.258273		HMDD	PMID: 23415719 ;PMID: 21266359	breastr cancer
16	hsa-mir-140	5	Hyper	0.463758		HMDD	PMID: 23752191;PMID: 23060440	breast cancer
13	hsa-mir-3613	3	Hypo	2.41112
20	hsa-mir-1292	3	Hypo	4.16033
X	hsa-mir-106a	3	Hypo	2.51106		HMDD	PMID: 24104965	gastric cancer
1	hsa-mir-181b-1	5	Hypo	2.11862	miR2Disease	HMDD	PMID: 23524334;PMID: 21102523;PMID: 21779448;PMID: 18708351;PMID: 24498016	breast cancer
3	hsa-mir-15b	5	Hypo	2.48702		HMDD	PMID: 24661838;PMID: 23583794;PMID: 22330141	Prostate Cancer;liver cancer ;cervical carcinogenesis
3	hsa-mir-16-2	5	Hypo	2.61755		HMDD	PMID: 25103018;PMID:24391813	breast cancer;
7	hsa-mir-29b-1	5	Hypo	2.40753	miR2Disease	HMDD	PMID: 24846313;PMID: 22957844;PMID: 22864815	breast cancer
7	hsa-mir-590	5	Hypo	2.90759			PMID: 25150595	breast cancer
9	hsa-mir-181b-2	5	Hypo	4.07842	miR2Disease	HMDD	PMID: 23656790	breast cancer
9	hsa-mir-455	5	Hypo	3.28136			PMID: 25355599	colorectal carcinoma
13	hsa-mir-15a	5	Hypo	2.00783		HMDD	PMID: 23353574	breast cancer
13	hsa-mir-16-1	5	Hypo	2.15587		HMDD	PMID: 25261849	breast cancer
15	hsa-mir-147b	5	Hypo	7.53213		HMDD
17	hsa-mir-21	5	Hypo	3.35464	miR2Disease	HMDD	PMID: 25277099	breast cancer
19	hsa-mir-330	5	Hypo	2.23932			PMID: 24661838;PMID: 23029364;PMID: 23337504	Prostate Cancer;glioblastoma;colorectal cancer
19	hsa-mir-643	5	Hypo	3.81055
19	hsa-mir-769	5	Hypo	2.0232			PMID: 24339958	lung adenocarcinoma
20	hsa-mir-3194	5	Hypo	4.71227
X	hsa-mir-2114	5	Hypo	9.93273
X	hsa-mir-509-3	5	Hypo	2.34253			PMID: 22369946;PMID: 24882622	renal cell carcinoma;hepatoma cells
X	hsa-mir-98	5	Hypo	2.07389	miR2Disease		PMID: 18812439	breast cancer
