# Supplementary material for: Genome-wide DNA methylome analysis reveals epigenetically dysregulated non-coding RNAs in human breast cancer
Source: Sci Rep. 2015 Mar 5;5:8790. doi: 10.1038/srep08790 (PMC4350105; doi:10.1038/srep08790)
Supplement: Supplementary Information — Table S4 [file srep08790-s4.xls]

## Sheet: Sheet1
Pathways regulated by hypermethylated lncRNA biomarkers(aberrant methylated on CGIs)
PathwayName	lncRNA ID	#Gene	EntrezGene	Statistics
MAPK signaling pathway	ENSG00000240093,ENSG00000250286,ENSG00000255191,ENSG00000229719	4	5154 8913 2248 10235	C=268;O=4;E=0.43;R=9.20;rawP=0.0010;adjP=0.0065
Steroid hormone biosynthesis	ENSG00000266962,ENSG00000254102	2	3292 9420	C=56;O=2;E=0.09;R=22.00;rawP=0.0038;adjP=0.0143
Glioma	ENSG00000240093,ENSG00000237819	2	5154 1021	C=65;O=2;E=0.11;R=18.96;rawP=0.0051;adjP=0.0143
p53 signaling pathway	ENSG00000255920,ENSG00000256164,ENSG00000237819	2	894 1021	C=68;O=2;E=0.11;R=18.12;rawP=0.0055;adjP=0.0143
Cell cycle	ENSG00000255920,ENSG00000256164,ENSG00000237819	2	894 1021	C=124;O=2;E=0.20;R=9.94;rawP=0.0174;adjP=0.0323
Pathways in cancer	ENSG00000240093,ENSG00000237819,ENSG00000255191	3	5154 1021 2248	C=326;O=3;E=0.53;R=5.67;rawP=0.0161;adjP=0.0323
Pathways regulated by hypomethylated lncRNA biomarkers(lack of CGIs)
PathwayName	lncRNA ID	#Gene	EntrezGene	Statistics
Drug metabolism - cytochrome P450	ENSG00000224814,ENSG00000225243,ENSG00000270169	7	54578 54576 54577 2327 54600 54575 222	C=73;O=7;E=0.55;R=12.80;rawP=1.32e-06;adjP=2.38e-05
Ascorbate and aldarate metabolism	ENSG00000224814	5	54578 54576 54577 54600 54575	C=26;O=5;E=0.19;R=25.68;rawP=1.32e-06;adjP=2.38e-05
Steroid hormone biosynthesis	ENSG00000224814,ENSG00000259240	6	54578 54576 1588 54577 54600 54575	C=56;O=6;E=0.42;R=14.31;rawP=3.99e-06;adjP=3.59e-05
Pentose and glucuronate interconversions	ENSG00000224814	5	54578 54576 54577 54600 54575	C=32;O=5;E=0.24;R=20.86;rawP=3.90e-06;adjP=3.59e-05
Porphyrin and chlorophyll metabolism	ENSG00000224814	5	54578 54576 54577 54600 54575	C=43;O=5;E=0.32;R=15.53;rawP=1.74e-05;adjP=0.0001
Other types of O-glycan biosynthesis	ENSG00000224814	5	54578 54576 54577 54600 54575	C=46;O=5;E=0.34;R=14.51;rawP=2.43e-05;adjP=0.0001
Metabolism of xenobiotics by cytochrome P450	ENSG00000224814,ENSG00000225243,ENSG00000270169	6	54578 54576 54577 54600 54575 222	C=71;O=6;E=0.53;R=11.28;rawP=1.60e-05;adjP=0.0001
Starch and sucrose metabolism	ENSG00000224814	5	54578 54576 54577 54600 54575	C=54;O=5;E=0.40;R=12.36;rawP=5.35e-05;adjP=0.0002
Drug metabolism - other enzymes	ENSG00000224814	5	54578 54576 54577 54600 54575	C=52;O=5;E=0.39;R=12.84;rawP=4.45e-05;adjP=0.0002
Retinol metabolism	ENSG00000224814	5	54578 54576 54577 54600 54575	C=64;O=5;E=0.48;R=10.43;rawP=0.0001;adjP=0.0004
Metabolic pathways	ENSG00000259240,ENSG00000258515,ENSG00000260822,ENSG00000268894,ENSG00000255686,ENSG00000228613,ENSG00000203635,ENSG00000239322,ENSG00000225330,ENSG00000270169,ENSG00000256417,ENSG00000224814,ENSG00000225479	16	1588 4860 9468 54575 51196 4842 54577 7173 525 10317 222 54600 26290 54578 54576 54363	C=1130;O=16;E=8.46;R=1.89;rawP=0.0119;adjP=0.0389
