# Supplementary material for: Genome-wide DNA methylome analysis reveals epigenetically dysregulated non-coding RNAs in human breast cancer
Source: Sci Rep. 2015 Mar 5;5:8790. doi: 10.1038/srep08790 (PMC4350105; doi:10.1038/srep08790)
Supplement: Supplementary Information — Table S5 [file srep08790-s5.xls]

## Sheet: Sheet1
PathwayName	miRNAs	#Gene	EntrezGene	Statistics
Pathways in cancer	hsa-miR-106a,hsa-miR-1247,hsa-miR-1258,hsa-miR-129-5p,hsa-miR-1292,hsa-miR-140-3p,hsa-miR-140-5p,hsa-miR-15a,hsa-miR-181b,hsa-miR-21,hsa-miR-29b,hsa-miR-3194-3p,hsa-miR-3194-5p,hsa-miR-330-3p,hsa-miR-330-5p,hsa-miR-3613-3p,hsa-miR-432,hsa-miR-455-5p,hsa-miR-509-3-5p,hsa-miR-509-3p,hsa-miR-590-3p,hsa-miR-643,hsa-miR-769-3p,hsa-miR-769-5p,hsa-miR-98,	142	836 2034 6256 1950 331 6777 1050 1488 5578 5155 23604 1387 998 1499 3479 9915 10342 1021 5159 4893 1630 9978 7039 83593 7422 10401 5898 5335 83439 4087 51684 1398 8312 2252 2932 3065 861 1870 3918 3066 2308 3728 3655 7048 2122 650 3725 3480 4313 4436 596 2256 613 8643 5915 7471 3915 1286 6932 3845 6921 26060 6934 54361 367 5337 1487 54583 2033 5894 10928 6513 11211 5879 5604 324 2250 598 2322 637…	C=326;O=142;E=35.89;R=3.96;rawP=5.10e-51;adjP=1.08e-48
Endocytosis	hsa-miR-106a,hsa-miR-129-5p,hsa-miR-140-3p,hsa-miR-15a,hsa-miR-181b,hsa-miR-21,hsa-miR-29b,hsa-miR-3194-3p,hsa-miR-3194-5p,hsa-miR-330-3p,hsa-miR-3613-3p,hsa-miR-432,hsa-miR-455-3p,hsa-miR-455-5p,hsa-miR-509-3-5p,hsa-miR-509-3p,hsa-miR-590-3p,hsa-miR-769-3p,hsa-miR-769-5p,hsa-miR-98,	87	26052 10015 84552 84440 3791 3949 1950 28964 89853 5156 9815 2066 8411 84612 30011 9765 161 23527 998 163 5662 2149 3815 84249 57132 10617 83737 9829 25978 51028 867 5869 57403 4088 22905 4087 64145 10059 1213 2321 80223 153 57154 56288 23550 1173 4092 23362 23327 7046 7042 7048 8766 4734 7037 84364 26056 2261 156 3480 50807 30845 116983 5584 9922 11059 2065 2264 1759 2060 9101 116986 3560 55048 …	C=201;O=87;E=22.13;R=3.93;rawP=1.55e-31;adjP=1.64e-29
MAPK signaling pathway	hsa-miR-106a,hsa-miR-1258,hsa-miR-129-5p,hsa-miR-140-5p,hsa-miR-15a,hsa-miR-16,hsa-miR-181b,hsa-miR-21,hsa-miR-2114,hsa-miR-29b,hsa-miR-3194-3p,hsa-miR-3194-5p,hsa-miR-330-3p,hsa-miR-3613-3p,hsa-miR-3613-5p,hsa-miR-432,hsa-miR-455-5p,hsa-miR-509-3p,hsa-miR-590-3p,hsa-miR-643,hsa-miR-769-5p,hsa-miR-98,	102	2005 836 5607 1850 4763 5894 5879 1950 5604 9254 51701 2250 4908 5578 3552 785 5495 5156 5155 5566 5606 10746 1399 5906 6196 998 775 11221 8986 5494 10125 5567 10369 5159 11261 6655 4893 57551 9448 2260 2246 8569 1398 23118 80824 2252 784 774 5536 10454 5602 5594 4208 1844 55970 9344 9175 10912 8649 7046 81579 7042 7048 9252 2122 3725 2261 6788 5062 22800 8911 2256 27330 51347 4214 2264 5923 627 …	C=268;O=102;E=29.51;R=3.46;rawP=5.03e-31;adjP=3.54e-29
Wnt signaling pathway	hsa-miR-106a,hsa-miR-1258,hsa-miR-129-5p,hsa-miR-1292,hsa-miR-140-3p,hsa-miR-15a,hsa-miR-181b,hsa-miR-21,hsa-miR-29b,hsa-miR-330-3p,hsa-miR-330-5p,hsa-miR-3613-3p,hsa-miR-455-3p,hsa-miR-509-3-5p,hsa-miR-509-3p,hsa-miR-590-3p,hsa-miR-643,hsa-miR-769-3p,hsa-miR-98,	71	2033 23291 81839 5879 11211 5516 1457 51701 324 1488 5526 5578 5566 7474 595 1387 1499 5518 6477 5567 11261 8322 9978 1454 4772 57216 4088 5529 83439 817 4087 5525 8607 8312 85407 2932 6093 5602 4089 8325 5663 1452 10725 56998 3725 4775 896 8313 4040 166336 6422 894 7471 5530 79718 7976 6932 6934 59343 22943 5535 27123 54361 10023 5534 27101 6907 4776 7855 1487 8945	C=150;O=71;E=16.51;R=4.30;rawP=5.63e-29;adjP=2.97e-27
Regulation of actin cytoskeleton	hsa-miR-106a,hsa-miR-129-5p,hsa-miR-140-5p,hsa-miR-15a,hsa-miR-181b,hsa-miR-21,hsa-miR-2114,hsa-miR-29b,hsa-miR-3194-5p,hsa-miR-330-3p,hsa-miR-330-5p,hsa-miR-3613-3p,hsa-miR-3613-5p,hsa-miR-455-3p,hsa-miR-455-5p,hsa-miR-509-3p,hsa-miR-590-3p,hsa-miR-643,hsa-miR-769-3p,hsa-miR-98,	84	10163 8936 54434 71 8826 5894 5879 1950 5604 4627 55740 324 28964 2250 5156 5155 4628 1399 10095 998 5216 89846 8503 5499 3687 2149 7414 7074 5159 6655 4893 91807 87 7114 2260 2909 2246 1398 9459 8976 81 2252 5500 6093 10672 5594 85464 55970 4659 57144 3655 1128 10787 5501 2261 7117 3696 10092 9087 5062 200576 22800 2256 2264 10152 23191 2254 6654 5295 79837 1730 3678 23365 3845 5747 8394 9564 27…	C=213;O=84;E=23.45;R=3.58;rawP=4.59e-27;adjP=1.94e-25
Axon guidance	hsa-miR-106a,hsa-miR-129-5p,hsa-miR-1292,hsa-miR-15a,hsa-miR-181b,hsa-miR-21,hsa-miR-2114,hsa-miR-29b,hsa-miR-330-3p,hsa-miR-330-5p,hsa-miR-3613-3p,hsa-miR-455-3p,hsa-miR-455-5p,hsa-miR-509-3-5p,hsa-miR-509-3p,hsa-miR-590-3p,	60	57689 6092 57144 5879 2043 5362 6091 5361 9723 2047 1947 57556 10725 25 4775 998 1808 5062 57522 223117 54437 56920 9423 55558 22854 2046 2049 11261 56896 23380 8633 5530 4893 1949 1630 4690 1944 2044 3845 23365 5747 4772 9901 5921 9037 5535 10507 5534 8440 57715 2932 1946 6093 4776 219699 90249 2045 10371 5594 3897	C=129;O=60;E=14.20;R=4.22;rawP=3.25e-24;adjP=1.14e-22
Adherens junction	hsa-miR-106a,hsa-miR-129-5p,hsa-miR-15a,hsa-miR-181b,hsa-miR-2114,hsa-miR-29b,hsa-miR-3194-3p,hsa-miR-3194-5p,hsa-miR-330-5p,hsa-miR-3613-3p,hsa-miR-455-3p,hsa-miR-455-5p,hsa-miR-509-3-5p,hsa-miR-509-3p,hsa-miR-590-3p,hsa-miR-769-3p,	43	10163 4008 2033 10810 10580 8936 71 8826 5879 1457 51701 7046 7082 7048 1496 117178 1387 5770 3480 998 1499 5818 7414 81607 5797 6932 87 7525 6934 2260 4088 5792 83439 5795 4087 3643 5819 8976 81 1500 5594 4089 56288	C=73;O=43;E=8.04;R=5.35;rawP=4.99e-23;adjP=1.50e-21
Focal adhesion	hsa-miR-106a,hsa-miR-1258,hsa-miR-129-5p,hsa-miR-140-5p,hsa-miR-15a,hsa-miR-181b,hsa-miR-29b,hsa-miR-3194-5p,hsa-miR-330-3p,hsa-miR-330-5p,hsa-miR-3613-3p,hsa-miR-432,hsa-miR-455-5p,hsa-miR-509-3p,hsa-miR-590-3p,hsa-miR-769-3p,hsa-miR-769-5p,	75	71 3791 5894 5879 1950 5604 331 5578 5156 5155 3371 131873 1399 595 5906 998 1499 53358 1289 3479 8503 1282 5499 7414 5159 6655 91807 1290 1277 394 87 55742 7422 2909 1398 2321 81 5500 2932 6093 5602 5594 3918 399694 4659 57144 7094 3655 1287 5501 1293 3725 3696 3480 5728 896 5062 596 63923 894 5170 5923 3915 6654 1286 5295 5908 3678 2277 5747 2002 9564 1101 10000 80310	C=200;O=75;E=22.02;R=3.41;rawP=9.60e-23;adjP=2.53e-21
Neurotrophin signaling pathway	hsa-miR-106a,hsa-miR-1258,hsa-miR-129-5p,hsa-miR-15a,hsa-miR-181b,hsa-miR-21,hsa-miR-29b,hsa-miR-330-3p,hsa-miR-330-5p,hsa-miR-3613-3p,hsa-miR-3613-5p,hsa-miR-509-3-5p,hsa-miR-509-3p,hsa-miR-590-3p,hsa-miR-643,hsa-miR-98,	55	6272 5607 399694 5894 5879 5604 4916 4908 9252 5663 2309 1399 10019 3725 805 7161 25 5906 6196 998 53358 5781 8503 596 8986 10818 4214 27330 6655 627 4893 5163 6654 5295 801 5908 3845 4804 7532 8660 3667 817 5335 1398 1445 10000 356 2932 7534 5602 7533 5594 2549 7529 6197	C=127;O=55;E=13.98;R=3.93;rawP=1.69e-20;adjP=3.96e-19
Renal cell carcinoma	hsa-miR-106a,hsa-miR-1258,hsa-miR-15a,hsa-miR-181b,hsa-miR-29b,hsa-miR-330-3p,hsa-miR-330-5p,hsa-miR-509-3-5p,hsa-miR-509-3p,hsa-miR-590-3p,hsa-miR-643,	39	2033 2034 57144 5894 5879 6513 5604 7042 5155 2113 1399 3725 1387 5906 998 5062 5781 8503 9915 112399 6655 4893 9978 6654 7039 5295 5908 2277 6921 3845 7422 112398 1398 10000 8453 5594 2549 405 54583	C=70;O=39;E=7.71;R=5.06;rawP=8.06e-20;adjP=1.70e-18
TGF-beta signaling pathway	hsa-miR-106a,hsa-miR-129-5p,hsa-miR-15a,hsa-miR-181b,hsa-miR-21,hsa-miR-29b,hsa-miR-3194-3p,hsa-miR-3194-5p,hsa-miR-330-3p,hsa-miR-3613-3p,hsa-miR-432,hsa-miR-455-3p,hsa-miR-590-3p,hsa-miR-643,hsa-miR-769-5p,hsa-miR-98,	42	1030 2033 4052 3397 659 5516 4092 3398 3400 4090 7046 7042 7048 654 4838 650 1387 9765 392255 5518 3625 9241 92 6667 4093 9978 130399 93 5308 4088 353500 4087 5933 83729 6198 6093 10468 657 57154 5594 4089 658	C=84;O=42;E=9.25;R=4.54;rawP=7.13e-19;adjP=1.37e-17
Chronic myeloid leukemia	hsa-miR-106a,hsa-miR-129-5p,hsa-miR-140-3p,hsa-miR-15a,hsa-miR-181b,hsa-miR-29b,hsa-miR-3613-3p,hsa-miR-432,hsa-miR-590-3p,hsa-miR-643,hsa-miR-98,	38	399694 5894 5604 6777 7046 1488 598 7042 7048 2122 1399 595 25 53358 5781 1027 8503 1021 9846 613 6655 4893 6654 5295 1871 3845 867 4088 1398 10000 1869 3065 861 5594 1870 4089 1487 3066	C=73;O=38;E=8.04;R=4.73;rawP=5.46e-18;adjP=9.60e-17
Long-term potentiation	hsa-miR-106a,hsa-miR-1292,hsa-miR-140-5p,hsa-miR-15a,hsa-miR-181b,hsa-miR-21,hsa-miR-29b,hsa-miR-3194-5p,hsa-miR-3613-3p,hsa-miR-432,hsa-miR-455-5p,hsa-miR-509-3-5p,hsa-miR-590-3p,hsa-miR-769-3p,	37	2033 4659 5894 5604 3709 5578 2891 5566 5501 2915 805 1387 2911 2890 5906 6196 775 5499 10411 5567 11261 27330 5530 4893 801 107 5908 2902 3845 2904 5535 817 114 5534 5500 5594 6197	C=70;O=37;E=7.71;R=4.80;rawP=7.59e-18;adjP=1.23e-16
Prostate cancer	hsa-miR-106a,hsa-miR-140-5p,hsa-miR-15a,hsa-miR-181b,hsa-miR-29b,hsa-miR-3613-3p,hsa-miR-509-3-5p,hsa-miR-590-3p,hsa-miR-769-3p,	42	64764 2033 4824 2308 5894 1950 5604 9586 5156 5155 595 1387 3480 1499 5728 3479 1027 8503 596 1385 5159 5170 6655 4893 6654 7039 5295 1871 90993 3845 6932 6934 2260 83439 2263 10000 1869 80310 2932 367 5594 1870	C=89;O=42;E=9.80;R=4.29;rawP=1.10e-17;adjP=1.66e-16
Tight junction	hsa-miR-106a,hsa-miR-129-5p,hsa-miR-140-5p,hsa-miR-15a,hsa-miR-181b,hsa-miR-2114,hsa-miR-29b,hsa-miR-3194-5p,hsa-miR-330-3p,hsa-miR-3613-3p,hsa-miR-3613-5p,hsa-miR-455-3p,hsa-miR-455-5p,hsa-miR-590-3p,hsa-miR-769-3p,	51	9076 57530 55870 154810 84552 71 5516 5520 1457 4627 53842 64398 7082 50848 2037 5578 4628 9073 84612 1496 5581 23136 998 1499 5518 5728 3996 5584 8777 22989 2017 1365 22800 51208 5865 8573 4893 2036 87 3845 7525 10207 2035 10000 81 9218 9223 9863 51776 100506658 56288	C=132;O=51;E=14.53;R=3.51;rawP=1.40e-16;adjP=1.97e-15
ErbB signaling pathway	hsa-miR-106a,hsa-miR-1258,hsa-miR-129-5p,hsa-miR-15a,hsa-miR-181b,hsa-miR-29b,hsa-miR-330-3p,hsa-miR-3613-3p,hsa-miR-432,hsa-miR-455-5p,hsa-miR-509-3-5p,hsa-miR-590-3p,hsa-miR-769-5p,	40	399694 57144 5894 1950 5604 9542 6777 5578 2066 1399 27 3725 25 53358 5062 1027 8503 2065 6655 4893 6654 4690 7039 5295 3845 5747 2002 867 817 5335 10718 1398 10000 2069 8440 2932 6198 5602 5594 2549	C=87;O=40;E=9.58;R=4.18;rawP=2.03e-16;adjP=2.68e-15
Insulin signaling pathway	hsa-miR-106a,hsa-miR-140-5p,hsa-miR-15a,hsa-miR-181b,hsa-miR-29b,hsa-miR-3194-3p,hsa-miR-3194-5p,hsa-miR-3613-3p,hsa-miR-432,hsa-miR-455-5p,hsa-miR-509-3-5p,hsa-miR-590-3p,hsa-miR-769-5p,hsa-miR-98,	52	5563 32 399694 10580 2308 5565 5894 5562 5604 5566 5501 1399 805 79660 51763 5770 53358 5584 2997 8503 2538 5499 1977 5567 31 5170 6655 4893 6654 5295 801 3845 2002 867 5140 9021 8660 5792 3667 7248 8569 3643 1398 10000 3099 122809 5500 2932 6198 10891 5602 5594	C=138;O=52;E=15.19;R=3.42;rawP=2.47e-16;adjP=3.07e-15
Oocyte meiosis	hsa-miR-106a,hsa-miR-1258,hsa-miR-140-5p,hsa-miR-15a,hsa-miR-181b,hsa-miR-21,hsa-miR-3194-5p,hsa-miR-330-3p,hsa-miR-330-5p,hsa-miR-3613-3p,hsa-miR-455-3p,hsa-miR-509-3-5p,hsa-miR-590-3p,hsa-miR-98,	46	23291 5604 5516 5526 3709 891 5566 5501 26271 805 6196 3480 5518 115 3479 112 51434 5499 5241 5567 113 27330 11261 5530 9978 801 107 983 7532 64506 5535 817 5529 5525 114 111 5534 8243 5500 367 7534 7533 5594 7529 6197 8945	C=112;O=46;E=12.33;R=3.73;rawP=2.64e-16;adjP=3.09e-15
Ubiquitin mediated proteolysis	hsa-miR-106a,hsa-miR-129-5p,hsa-miR-15a,hsa-miR-181b,hsa-miR-21,hsa-miR-2114,hsa-miR-29b,hsa-miR-330-3p,hsa-miR-330-5p,hsa-miR-3613-3p,hsa-miR-432,hsa-miR-455-3p,hsa-miR-509-3-5p,hsa-miR-590-3p,hsa-miR-643,hsa-miR-769-3p,hsa-miR-769-5p,hsa-miR-98,	51	7323 23291 7325 8451 9320 57448 55284 331 65264 25898 55585 23327 7329 51366 4734 63893 92912 8065 10075 6477 51465 23295 7326 11059 51434 55294 54926 4214 9978 83737 7332 9616 8452 7328 6921 84447 672 867 3093 55236 9021 10401 997 378884 8453 23221 7320 57154 4281 7334 8945	C=135;O=51;E=14.86;R=3.43;rawP=4.20e-16;adjP=4.66e-15
Colorectal cancer	hsa-miR-106a,hsa-miR-1258,hsa-miR-15a,hsa-miR-181b,hsa-miR-21,hsa-miR-29b,hsa-miR-3613-3p,hsa-miR-509-3-5p,hsa-miR-509-3p,hsa-miR-590-3p,hsa-miR-769-3p,hsa-miR-98,	31	836 1630 5894 5879 5295 5604 6932 3845 324 7046 7042 7048 26060 6934 4088 595 3725 83439 4087 1499 10000 8312 4437 4436 8313 2932 8503 596 5602 5594 4089	C=62;O=31;E=6.83;R=4.54;rawP=2.62e-14;adjP=2.76e-13
Metabolic pathways	hsa-miR-106a,hsa-miR-1258,hsa-miR-129-5p,hsa-miR-140-3p,hsa-miR-140-5p,hsa-miR-147b,hsa-miR-15a,hsa-miR-181b,hsa-miR-21,hsa-miR-2114,hsa-miR-29b,hsa-miR-3194-3p,hsa-miR-3194-5p,hsa-miR-330-3p,hsa-miR-330-5p,hsa-miR-3613-3p,hsa-miR-3613-5p,hsa-miR-432,hsa-miR-455-3p,hsa-miR-455-5p,hsa-miR-509-3-5p,hsa-miR-509-3p,hsa-miR-590-3p,hsa-miR-643,hsa-miR-769-3p,hsa-miR-769-5p,hsa-miR-98,	208	349565 32 2180 7381 5435 10157 131669 7358 10554 160287 51380 2746 18 2131 2687 8867 2752 23382 79586 1595 272 51166 2806 534 1789 2538 1738 31 55454 54965 10826 10026 8972 56267 51809 2595 3417 1743 3340 2531 55300 5335 23305 56898 5287 5049 6483 3795 247 1589 6480 84890 427 2683 114805 4697 81579 22856 4507 2799 55512 169355 51763 8706 56913 2589 5298 3632 249 53630 6489 1152 5277 178 1608 6309…	C=1130;O=208;E=124.41;R=1.67;rawP=5.95e-14;adjP=5.98e-13
Pancreatic cancer	hsa-miR-106a,hsa-miR-15a,hsa-miR-181b,hsa-miR-29b,hsa-miR-330-3p,hsa-miR-455-5p,hsa-miR-509-3p,hsa-miR-590-3p,hsa-miR-98,	32	10928 5894 5879 1950 5604 7046 598 7042 7048 595 998 5899 8503 6774 1021 7039 5295 1871 2277 3845 7422 5898 4088 4087 9459 10000 1869 5337 5594 1870 5602 4089	C=70;O=32;E=7.71;R=4.15;rawP=2.44e-13;adjP=2.34e-12
Calcium signaling pathway	hsa-miR-106a,hsa-miR-1258,hsa-miR-129-5p,hsa-miR-15a,hsa-miR-181b,hsa-miR-21,hsa-miR-29b,hsa-miR-3194-5p,hsa-miR-330-3p,hsa-miR-330-5p,hsa-miR-3613-3p,hsa-miR-432,hsa-miR-455-3p,hsa-miR-509-3-5p,hsa-miR-509-3p,hsa-miR-590-3p,hsa-miR-643,hsa-miR-98,	55	3707 5153 3358 489 1128 6543 4842 3709 5578 5156 5566 2066 2915 805 2911 488 775 9127 84812 115 135 2065 2149 8911 5567 5159 490 113 11261 5025 5737 5530 91807 492 6547 777 773 801 2902 107 491 6262 6546 3363 5535 5335 817 5350 114 5534 153 2185 774 56848 493	C=177;O=55;E=19.49;R=2.82;rawP=4.30e-13;adjP=3.94e-12
Chemokine signaling pathway	hsa-miR-106a,hsa-miR-1258,hsa-miR-129-5p,hsa-miR-140-3p,hsa-miR-15a,hsa-miR-181b,hsa-miR-21,hsa-miR-29b,hsa-miR-3194-3p,hsa-miR-3194-5p,hsa-miR-330-3p,hsa-miR-3613-3p,hsa-miR-455-5p,hsa-miR-509-3-5p,hsa-miR-509-3p,hsa-miR-590-3p,hsa-miR-643,hsa-miR-98,	57	55970 399694 1236 5894 6376 5879 5604 2782 6777 5566 4067 2309 2783 1399 5906 156 998 53358 1232 115 8503 6367 112 6774 7074 5567 3702 113 6655 4893 6364 6654 5295 6372 107 5908 3845 5747 9564 54331 1398 9844 1445 114 2790 59345 10000 8976 111 2185 2932 408 6093 5594 3577 56288 6346	C=189;O=57;E=20.81;R=2.74;rawP=6.61e-13;adjP=5.81e-12
Glioma	hsa-miR-106a,hsa-miR-129-5p,hsa-miR-15a,hsa-miR-181b,hsa-miR-29b,hsa-miR-3613-3p,hsa-miR-509-3-5p,hsa-miR-590-3p,	30	6655 399694 4893 6654 7039 5894 801 1950 5295 5604 1871 3845 5578 5156 5155 595 805 5335 817 3480 5728 53358 10000 1869 3479 8503 1870 5594 1021 5159	C=65;O=30;E=7.16;R=4.19;rawP=9.93e-13;adjP=8.38e-12
Cell cycle	hsa-miR-106a,hsa-miR-129-5p,hsa-miR-140-5p,hsa-miR-15a,hsa-miR-16,hsa-miR-181b,hsa-miR-21,hsa-miR-2114,hsa-miR-29b,hsa-miR-330-3p,hsa-miR-3613-3p,hsa-miR-432,hsa-miR-455-3p,hsa-miR-590-3p,hsa-miR-769-3p,hsa-miR-98,	43	1030 2033 1028 10912 10926 891 7042 595 25 1387 8555 8317 896 7272 1027 51434 894 1021 993 4999 9184 9978 1871 10735 990 983 7532 4088 4087 5000 5933 1869 8243 3065 2932 7534 7029 7533 1870 4089 7529 3066 5885	C=124;O=43;E=13.65;R=3.15;rawP=2.48e-12;adjP=2.01e-11
Protein processing in endoplasmic reticulum	hsa-miR-106a,hsa-miR-129-5p,hsa-miR-140-3p,hsa-miR-140-5p,hsa-miR-15a,hsa-miR-181b,hsa-miR-21,hsa-miR-29b,hsa-miR-330-3p,hsa-miR-330-5p,hsa-miR-3613-3p,hsa-miR-455-5p,hsa-miR-509-3-5p,hsa-miR-590-3p,hsa-miR-643,hsa-miR-769-5p,hsa-miR-16,hsa-miR-98	50	7323 7325 4287 80331 10905 5611 3300 7095 2923 51726 29978 9532 11231 10483 4121 6745 81567 811 56681 9695 5887 55968 51465 596 7326 54788 10970 51360 27248 9978 10525 10299 84447 3301 29979 7415 51128 79139 9373 29927 6400 6747 1965 55432 5602 8720 10294 4780 573 823	C=165;O=50;E=18.17;R=2.75;rawP=1.37e-11;adjP=1.07e-10
RNA degradation	hsa-miR-106a,hsa-miR-15a,hsa-miR-181b,hsa-miR-2114,hsa-miR-29b,hsa-miR-330-3p,hsa-miR-330-5p,hsa-miR-3613-3p,hsa-miR-509-3-5p,hsa-miR-590-3p,hsa-miR-769-5p,hsa-miR-98,	30	340529 23019 255967 11044 7832 51690 23644 51691 29883 5073 219988 167227 4849 694 3313 23016 25904 23658 645974 1656 10766 57819 55802 57472 54464 246175 170506 140886 26986 10140	C=71;O=30;E=7.82;R=3.84;rawP=1.62e-11;adjP=1.22e-10
Endometrial cancer	hsa-miR-106a,hsa-miR-129-5p,hsa-miR-15a,hsa-miR-181b,hsa-miR-29b,hsa-miR-3613-3p,hsa-miR-590-3p,hsa-miR-769-3p,hsa-miR-769-5p,	25	5170 6655 4893 6654 5894 1950 5295 5604 6932 3845 324 2002 2309 1496 6934 595 83439 1499 5728 10000 8312 8313 2932 8503 5594	C=52;O=25;E=5.72;R=4.37;rawP=2.49e-11;adjP=1.81e-10
Fc gamma R-mediated phagocytosis	hsa-miR-106a,hsa-miR-129-5p,hsa-miR-140-3p,hsa-miR-15a,hsa-miR-181b,hsa-miR-29b,hsa-miR-330-3p,hsa-miR-330-5p,hsa-miR-3613-3p,hsa-miR-455-5p,hsa-miR-509-3p,hsa-miR-590-3p,hsa-miR-769-3p,hsa-miR-98,	35	10163 10810 26052 8936 5894 5879 5604 5578 4067 1399 5581 10095 998 273 50807 10092 8503 4082 9846 1759 4651 5295 65108 8394 2214 5335 1398 10059 8613 8976 10000 6198 5337 56848 5594	C=94;O=35;E=10.35;R=3.38;rawP=2.63e-11;adjP=1.85e-10
Cell adhesion molecules (CAMs)	hsa-miR-106a,hsa-miR-129-5p,hsa-miR-15a,hsa-miR-181b,hsa-miR-21,hsa-miR-29b,hsa-miR-3194-3p,hsa-miR-3194-5p,hsa-miR-330-3p,hsa-miR-330-5p,hsa-miR-3613-3p,hsa-miR-432,hsa-miR-455-3p,hsa-miR-509-3-5p,hsa-miR-590-3p,hsa-miR-769-3p,	43	9076 959 3655 6385 6383 53842 50848 29126 26047 9378 6382 9073 3383 4756 57555 3696 5818 57863 1001 1365 51208 6401 5797 9672 22871 941 23705 9379 257194 8506 5792 9369 4685 5819 1462 2734 7412 23114 947 1000 3897 940 100506658	C=133;O=43;E=14.64;R=2.94;rawP=3.47e-11;adjP=2.36e-10
Melanogenesis	hsa-miR-106a,hsa-miR-1258,hsa-miR-1292,hsa-miR-140-5p,hsa-miR-15a,hsa-miR-181b,hsa-miR-29b,hsa-miR-3613-3p,hsa-miR-509-3-5p,hsa-miR-590-3p,hsa-miR-769-3p,hsa-miR-98,	36	64764 2033 5894 8325 11211 5604 5578 5566 7474 805 1387 1499 115 112 1385 3815 5567 113 7471 4893 8322 801 7976 107 90993 3845 6932 6934 817 83439 54361 111 114 2932 7855 5594	C=101;O=36;E=11.12;R=3.24;rawP=5.92e-11;adjP=3.90e-10
Bacterial invasion of epithelial cells	hsa-miR-106a,hsa-miR-129-5p,hsa-miR-140-3p,hsa-miR-15a,hsa-miR-181b,hsa-miR-21,hsa-miR-29b,hsa-miR-3194-5p,hsa-miR-330-3p,hsa-miR-330-5p,hsa-miR-3613-3p,hsa-miR-432,hsa-miR-455-3p,hsa-miR-509-3p,hsa-miR-590-3p,hsa-miR-769-3p,	29	10163 1759 26052 399694 8936 71 5879 5295 3678 5747 867 9564 26084 1496 1399 10095 1499 998 1398 53358 10092 9844 10059 8976 1213 8503 2017 7414 2549	C=70;O=29;E=7.71;R=3.76;rawP=6.29e-11;adjP=3.94e-10
mRNA surveillance pathway	hsa-miR-106a,hsa-miR-1258,hsa-miR-15a,hsa-miR-181b,hsa-miR-29b,hsa-miR-3194-3p,hsa-miR-330-3p,hsa-miR-330-5p,hsa-miR-3613-3p,hsa-miR-455-3p,hsa-miR-509-3-5p,hsa-miR-509-3p,hsa-miR-590-3p,hsa-miR-769-5p,hsa-miR-98,	32	340529 23293 65109 8731 23708 84305 10921 5516 10482 5520 23283 9887 5526 22985 53981 5523 10914 5529 11051 5525 5518 645974 53918 2935 64895 56903 26986 140886 79869 23049 55916 22794	C=83;O=32;E=9.14;R=3.50;rawP=6.35e-11;adjP=3.94e-10
Non-small cell lung cancer	hsa-miR-106a,hsa-miR-129-5p,hsa-miR-15a,hsa-miR-181b,hsa-miR-29b,hsa-miR-509-3p,hsa-miR-590-3p,	25	5170 5915 6655 4893 6654 7039 5894 6256 1950 5295 5604 1871 11186 83593 3845 5578 2309 595 5335 10000 1869 8503 1870 5594 1021	C=54;O=25;E=5.95;R=4.21;rawP=7.03e-11;adjP=4.24e-10
Dilated cardiomyopathy	hsa-miR-106a,hsa-miR-1258,hsa-miR-129-5p,hsa-miR-15a,hsa-miR-181b,hsa-miR-21,hsa-miR-29b,hsa-miR-3194-5p,hsa-miR-330-3p,hsa-miR-330-5p,hsa-miR-3613-3p,hsa-miR-432,hsa-miR-455-5p,hsa-miR-590-3p,hsa-miR-98,	33	1756 71 3655 9254 6444 7042 785 5566 4000 488 3696 775 115 3479 112 6443 5567 10369 113 7170 107 7171 3678 6262 1605 4607 6546 782 5350 111 114 153 784	C=90;O=33;E=9.91;R=3.33;rawP=1.55e-10;adjP=8.84e-10
Gap junction	hsa-miR-106a,hsa-miR-1258,hsa-miR-15a,hsa-miR-181b,hsa-miR-29b,hsa-miR-330-3p,hsa-miR-3613-3p,hsa-miR-432,hsa-miR-455-5p,hsa-miR-509-3-5p,hsa-miR-590-3p,hsa-miR-98,	33	5607 3358 5894 1950 5604 7082 3709 5578 5156 5155 5566 2915 10746 2911 115 112 5567 5159 113 6655 4893 1813 6654 107 3845 983 111 114 153 80310 5594 203068 1453	C=90;O=33;E=9.91;R=3.33;rawP=1.55e-10;adjP=8.84e-10
RNA transport	hsa-miR-106a,hsa-miR-129-5p,hsa-miR-140-3p,hsa-miR-15a,hsa-miR-21,hsa-miR-29b,hsa-miR-3194-3p,hsa-miR-330-3p,hsa-miR-330-5p,hsa-miR-3613-3p,hsa-miR-432,hsa-miR-455-3p,hsa-miR-509-3-5p,hsa-miR-590-3p,hsa-miR-643,hsa-miR-769-5p,hsa-miR-98,	45	340529 55706 23511 65109 1964 6613 10482 3646 8672 22985 348995 7329 10289 1915 10605 9883 10556 54960 55520 645974 9972 1983 1977 26986 22794 1975 84305 57510 10921 1973 9669 1982 59343 100101267 25929 7175 5903 7514 10762 1965 51808 140886 9818 51068 55916	C=151;O=45;E=16.62;R=2.71;rawP=2.58e-10;adjP=1.43e-09
GnRH signaling pathway	hsa-miR-106a,hsa-miR-1258,hsa-miR-140-5p,hsa-miR-15a,hsa-miR-181b,hsa-miR-21,hsa-miR-29b,hsa-miR-3613-3p,hsa-miR-432,hsa-miR-455-5p,hsa-miR-509-3-5p,hsa-miR-590-3p,hsa-miR-769-5p,	35	5894 5604 81579 3709 5578 5566 5606 10746 3725 805 775 998 4313 115 4323 112 5567 4214 113 6655 4893 6654 5322 801 107 3845 2002 2488 817 111 114 2185 5337 5594 5602	C=101;O=35;E=11.12;R=3.15;rawP=2.66e-10;adjP=1.44e-09
Acute myeloid leukemia	hsa-miR-106a,hsa-miR-1247,hsa-miR-129-5p,hsa-miR-15a,hsa-miR-181b,hsa-miR-29b,hsa-miR-3613-3p,	25	6655 5914 4893 3728 862 6654 5894 5295 5604 6932 3845 6777 1050 2322 6934 595 83439 10000 8503 6198 5292 861 3815 5594 6774	C=57;O=25;E=6.28;R=3.98;rawP=2.97e-10;adjP=1.57e-09
Melanoma	hsa-miR-106a,hsa-miR-15a,hsa-miR-181b,hsa-miR-29b,hsa-miR-590-3p,hsa-miR-98,	28	2254 4893 5894 1950 5295 5604 1871 3845 2250 5156 5155 2260 2246 595 3480 5728 10000 8817 1869 3479 80310 2252 8503 5594 1870 1021 2256 5159	C=71;O=28;E=7.82;R=3.58;rawP=5.27e-10;adjP=2.71e-09
Jak-STAT signaling pathway	hsa-miR-106a,hsa-miR-129-5p,hsa-miR-140-3p,hsa-miR-15a,hsa-miR-181b,hsa-miR-21,hsa-miR-29b,hsa-miR-3194-3p,hsa-miR-3194-5p,hsa-miR-330-3p,hsa-miR-3613-3p,hsa-miR-432,hsa-miR-509-3-5p,hsa-miR-590-3p,hsa-miR-643,hsa-miR-98,	45	2033 200734 161742 3600 3597 6777 598 50615 595 1387 1154 3592 3572 896 10379 5781 8503 1489 3566 5292 894 6774 10253 3976 6655 6654 23529 5295 1271 3570 3560 867 3587 30837 9021 10401 10251 10254 10000 122809 9180 2056 81848 3977 10252	C=155;O=45;E=17.06;R=2.64;rawP=6.59e-10;adjP=3.31e-09
Notch signaling pathway	hsa-miR-106a,hsa-miR-140-3p,hsa-miR-140-5p,hsa-miR-15a,hsa-miR-21,hsa-miR-29b,hsa-miR-3613-3p,hsa-miR-455-3p,hsa-miR-509-3-5p,hsa-miR-590-3p,hsa-miR-643,hsa-miR-98,	22	2033 4851 9612 6868 8850 51107 4242 1488 5663 1387 151636 9253 182 28514 23220 3065 3516 9794 1487 23385 3066 55534	C=47;O=22;E=5.17;R=4.25;rawP=7.44e-10;adjP=3.65e-09
Leukocyte transendothelial migration	hsa-miR-106a,hsa-miR-129-5p,hsa-miR-140-3p,hsa-miR-15a,hsa-miR-181b,hsa-miR-2114,hsa-miR-29b,hsa-miR-3194-5p,hsa-miR-330-3p,hsa-miR-3613-3p,hsa-miR-455-3p,hsa-miR-509-3p,hsa-miR-590-3p,hsa-miR-769-3p,	37	9076 71 5879 53842 50848 5578 9073 1496 3383 5906 1499 998 4313 5781 8503 10411 1365 7414 51208 27035 3702 5295 394 5908 83593 87 5747 9564 2909 5335 2185 81 7412 1500 6093 4478 100506658	C=116;O=37;E=12.77;R=2.90;rawP=1.21e-09;adjP=5.80e-09
Arrhythmogenic right ventricular cardiomyopathy (ARVC)	hsa-miR-106a,hsa-miR-129-5p,hsa-miR-15a,hsa-miR-181b,hsa-miR-21,hsa-miR-29b,hsa-miR-3194-5p,hsa-miR-330-5p,hsa-miR-3613-3p,hsa-miR-432,hsa-miR-455-5p,hsa-miR-769-3p,hsa-miR-98,	28	1756 3728 71 3655 9254 6444 5318 6262 3678 6932 87 785 1605 6546 1496 4000 6934 83439 782 488 3696 1499 775 81 784 6443 1000 10369	C=74;O=28;E=8.15;R=3.44;rawP=1.61e-09;adjP=7.55e-09
Shigellosis	hsa-miR-106a,hsa-miR-1292,hsa-miR-15a,hsa-miR-29b,hsa-miR-3194-3p,hsa-miR-3194-5p,hsa-miR-330-3p,hsa-miR-330-5p,hsa-miR-3613-3p,hsa-miR-509-3p,hsa-miR-643,	25	10163 23291 8936 71 5879 3678 1399 25 998 1398 10095 10392 10092 9844 1445 8976 5216 6093 2017 9474 960 5602 7414 5594 8945	C=61;O=25;E=6.72;R=3.72;rawP=1.69e-09;adjP=7.75e-09
T cell receptor signaling pathway	hsa-miR-106a,hsa-miR-1258,hsa-miR-129-5p,hsa-miR-140-3p,hsa-miR-15a,hsa-miR-181b,hsa-miR-21,hsa-miR-29b,hsa-miR-330-5p,hsa-miR-3613-3p,hsa-miR-3613-5p,hsa-miR-432,hsa-miR-455-5p,hsa-miR-590-3p,hsa-miR-98,	35	959 57144 5894 5604 10725 3725 4775 998 919 5062 8503 10125 3702 11261 5530 6655 4893 5163 6654 4690 5295 10892 3845 867 4772 8915 5535 5335 10000 8440 5534 2932 4776 5594 940	C=108;O=35;E=11.89;R=2.94;rawP=2.08e-09;adjP=9.34e-09
Spliceosome	hsa-miR-106a,hsa-miR-129-5p,hsa-miR-15a,hsa-miR-181b,hsa-miR-21,hsa-miR-2114,hsa-miR-29b,hsa-miR-3194-5p,hsa-miR-330-3p,hsa-miR-3613-3p,hsa-miR-455-5p,hsa-miR-509-3-5p,hsa-miR-509-3p,hsa-miR-590-3p,hsa-miR-643,hsa-miR-769-3p,	38	3178 51729 51362 6431 5356 10946 22985 6634 153527 5093 220988 84991 6632 23658 6429 6432 6434 3192 10772 55660 10450 3183 51690 51691 6430 10915 23450 6426 58517 10262 9879 8449 10569 23350 57819 1655 6428 6625	C=127;O=38;E=13.98;R=2.72;rawP=5.42e-09;adjP=2.38e-08
Phosphatidylinositol signaling system	hsa-miR-106a,hsa-miR-129-5p,hsa-miR-15a,hsa-miR-181b,hsa-miR-29b,hsa-miR-3194-3p,hsa-miR-330-3p,hsa-miR-3613-3p,hsa-miR-432,hsa-miR-455-3p,hsa-miR-455-5p,hsa-miR-590-3p,hsa-miR-769-3p,	28	3707 8760 801 5295 79837 8527 3709 8394 5578 8867 5286 8526 805 3705 5335 55300 8396 51763 64768 5298 5728 3632 84812 8503 5287 200576 1607 1608	C=78;O=28;E=8.59;R=3.26;rawP=6.41e-09;adjP=2.76e-08
Glycosaminoglycan biosynthesis - heparan sulfate	hsa-miR-106a,hsa-miR-140-3p,hsa-miR-15a,hsa-miR-181b,hsa-miR-29b,hsa-miR-3613-3p,hsa-miR-509-3p,hsa-miR-590-3p,hsa-miR-98,	15	9394 90161 2134 9957 64131 2137 222537 2131 9348 2132 3340 27087 26035 2135 9653	C=26;O=15;E=2.86;R=5.24;rawP=9.73e-09;adjP=4.11e-08
Amyotrophic lateral sclerosis (ALS)	hsa-miR-106a,hsa-miR-129-5p,hsa-miR-1292,hsa-miR-15a,hsa-miR-181b,hsa-miR-21,hsa-miR-330-5p,hsa-miR-509-3-5p,hsa-miR-509-3p,hsa-miR-590-3p,hsa-miR-769-3p,hsa-miR-98,	22	836 5530 5879 2902 84134 4842 598 10452 2891 637 5606 2904 7133 79139 5535 2890 5534 596 317 57679 6506 11261	C=53;O=22;E=5.83;R=3.77;rawP=1.20e-08;adjP=4.96e-08
Cytokine-cytokine receptor interaction	hsa-miR-106a,hsa-miR-129-5p,hsa-miR-140-3p,hsa-miR-15a,hsa-miR-181b,hsa-miR-21,hsa-miR-29b,hsa-miR-3194-3p,hsa-miR-3194-5p,hsa-miR-330-3p,hsa-miR-330-5p,hsa-miR-3613-3p,hsa-miR-509-3-5p,hsa-miR-590-3p,hsa-miR-98,	61	659 3600 1236 959 3791 6376 1950 3597 3606 7046 7042 3552 5156 7048 5155 50615 2322 55504 650 4055 3592 3625 3572 1232 92 6367 51330 1489 3566 3815 5159 3976 6364 23529 84957 6372 1271 2277 93 3570 3560 7422 4804 3587 7133 3554 8807 2321 83729 356 9180 9966 4982 2056 657 8740 3977 3577 6346 1436 658	C=265;O=61;E=29.17;R=2.09;rawP=1.74e-08;adjP=7.06e-08
p53 signaling pathway	hsa-miR-106a,hsa-miR-129-5p,hsa-miR-15a,hsa-miR-29b,hsa-miR-330-3p,hsa-miR-3613-3p,hsa-miR-509-3-5p,hsa-miR-590-3p,hsa-miR-98,	25	836 83667 10912 8493 25898 51246 891 637 27244 983 595 7161 5728 50484 6477 896 3479 9538 27113 317 894 64393 1021 901 3486	C=68;O=25;E=7.49;R=3.34;rawP=2.35e-08;adjP=9.36e-08
Hedgehog signaling pathway	hsa-miR-106a,hsa-miR-140-5p,hsa-miR-15a,hsa-miR-181b,hsa-miR-29b,hsa-miR-3194-5p,hsa-miR-3613-3p,hsa-miR-432,hsa-miR-455-3p,hsa-miR-590-3p,hsa-miR-643,hsa-miR-769-5p,hsa-miR-98,	22	7471 8643 23291 1454 4036 5727 1452 5566 654 7474 650 353500 54361 2737 51684 53944 3549 2932 1456 8945 1453 5567	C=56;O=22;E=6.17;R=3.57;rawP=3.99e-08;adjP=1.56e-07
mTOR signaling pathway	hsa-miR-106a,hsa-miR-15a,hsa-miR-181b,hsa-miR-3613-3p,hsa-miR-432,hsa-miR-98,	21	5563 5170 1975 92335 5562 5295 2277 7422 7248 6196 10000 3479 51719 8503 6198 253260 6794 1977 5594 6197 27330	C=52;O=21;E=5.72;R=3.67;rawP=4.57e-08;adjP=1.73e-07
Long-term depression	hsa-miR-106a,hsa-miR-129-5p,hsa-miR-15a,hsa-miR-181b,hsa-miR-29b,hsa-miR-330-3p,hsa-miR-330-5p,hsa-miR-3613-3p,hsa-miR-455-3p,hsa-miR-590-3p,hsa-miR-769-3p,	25	1394 4893 5894 5322 773 5604 5516 3845 81579 4842 3709 2891 5578 4067 2892 2915 2911 2768 2890 3480 5518 2781 3479 10672 5594	C=70;O=25;E=7.71;R=3.24;rawP=4.60e-08;adjP=1.73e-07
B cell receptor signaling pathway	hsa-miR-106a,hsa-miR-1258,hsa-miR-15a,hsa-miR-181b,hsa-miR-21,hsa-miR-29b,hsa-miR-330-3p,hsa-miR-3613-3p,hsa-miR-455-5p,hsa-miR-509-3p,hsa-miR-590-3p,	26	6655 5530 4893 6654 5894 5879 5295 695 5604 10892 3845 4772 4067 10725 8915 5535 3725 4775 118788 10000 5534 2932 8503 4776 5594 11261	C=75;O=26;E=8.26;R=3.15;rawP=5.03e-08;adjP=1.86e-07
Small cell lung cancer	hsa-miR-106a,hsa-miR-15a,hsa-miR-181b,hsa-miR-29b,hsa-miR-3194-5p,hsa-miR-330-3p,hsa-miR-3613-3p,hsa-miR-432,hsa-miR-509-3p,hsa-miR-590-3p,hsa-miR-98,	28	1030 5915 3915 1286 3655 6256 5295 331 1871 1287 5747 598 595 10401 7185 5728 10000 1869 1163 1027 8503 596 7187 1282 317 1870 3918 1021	C=85;O=28;E=9.36;R=2.99;rawP=5.51e-08;adjP=2.00e-07
Circadian rhythm - mammal	hsa-miR-106a,hsa-miR-15a,hsa-miR-181b,hsa-miR-21,hsa-miR-29b,hsa-miR-330-3p,hsa-miR-3613-3p,hsa-miR-432,	13	23291 4862 9978 5187 1454 1408 9575 8553 1407 6095 1453 8945 8864	C=22;O=13;E=2.42;R=5.37;rawP=6.51e-08;adjP=2.33e-07
VEGF signaling pathway	hsa-miR-106a,hsa-miR-129-5p,hsa-miR-15a,hsa-miR-181b,hsa-miR-21,hsa-miR-29b,hsa-miR-3613-3p,hsa-miR-509-3p,hsa-miR-590-3p,	26	5530 4893 3791 5894 5879 5322 5295 5604 3845 81579 5747 7422 5578 4772 10725 5535 5335 4775 998 10000 5534 8503 4776 56848 5594 11261	C=76;O=26;E=8.37;R=3.11;rawP=6.84e-08;adjP=2.41e-07
Thyroid cancer	hsa-miR-106a,hsa-miR-15a,hsa-miR-181b,hsa-miR-29b,hsa-miR-3194-3p,hsa-miR-3613-3p,hsa-miR-432,hsa-miR-509-3p,hsa-miR-590-3p,hsa-miR-769-3p,	15	595 7175 83439 4893 7170 1499 7849 8030 6256 5604 6932 3845 10342 5594 6934	C=29;O=15;E=3.19;R=4.70;rawP=7.07e-08;adjP=2.45e-07
Progesterone-mediated oocyte maturation	hsa-miR-106a,hsa-miR-1258,hsa-miR-15a,hsa-miR-181b,hsa-miR-29b,hsa-miR-330-3p,hsa-miR-3613-3p,hsa-miR-455-3p,hsa-miR-590-3p,hsa-miR-98,	28	993 5894 5295 5604 107 3845 891 5140 5566 983 64506 6196 3480 114 10000 111 115 3479 112 8503 51434 5602 5241 5594 5567 6197 113 27330	C=86;O=28;E=9.47;R=2.96;rawP=7.32e-08;adjP=2.49e-07
Basal cell carcinoma	hsa-miR-106a,hsa-miR-1292,hsa-miR-140-5p,hsa-miR-15a,hsa-miR-181b,hsa-miR-29b,hsa-miR-3613-3p,hsa-miR-590-3p,hsa-miR-769-3p,hsa-miR-769-5p,hsa-miR-98,	21	7471 8643 8322 8325 7976 11211 5727 6932 324 6934 7474 650 83439 54361 2737 51684 1499 8312 8313 2932 7855	C=55;O=21;E=6.06;R=3.47;rawP=1.44e-07;adjP=4.82e-07
Bile secretion	hsa-miR-106a,hsa-miR-1258,hsa-miR-140-3p,hsa-miR-15a,hsa-miR-181b,hsa-miR-29b,hsa-miR-3194-5p,hsa-miR-330-5p,hsa-miR-3613-3p,hsa-miR-509-3-5p,hsa-miR-509-3p,hsa-miR-590-3p,	24	6256 3949 6513 107 481 366 5566 6523 760 8671 114 111 361 115 64241 23439 112 482 8431 57552 9376 5567 113 3156	C=71;O=24;E=7.82;R=3.07;rawP=2.79e-07;adjP=9.20e-07
Vasopressin-regulated water reabsorption	hsa-miR-106a,hsa-miR-140-3p,hsa-miR-140-5p,hsa-miR-181b,hsa-miR-29b,hsa-miR-3613-3p,hsa-miR-3613-5p,hsa-miR-455-3p,hsa-miR-509-3p,hsa-miR-590-3p,	18	64764 10540 90993 6844 9586 5869 5566 8766 10671 4905 361 115 51626 112 140735 1385 5878 5567	C=44;O=18;E=4.84;R=3.72;rawP=3.30e-07;adjP=1.07e-06
Adipocytokine signaling pathway	hsa-miR-106a,hsa-miR-15a,hsa-miR-181b,hsa-miR-29b,hsa-miR-330-5p,hsa-miR-3613-3p,hsa-miR-509-3p,hsa-miR-590-3p,hsa-miR-98,	23	5563 32 10645 2180 84254 5565 6256 5562 6513 5465 9021 3667 7133 8660 10000 23305 5781 2538 6794 2182 10891 5602 6774	C=68;O=23;E=7.49;R=3.07;rawP=4.85e-07;adjP=1.55e-06
Hypertrophic cardiomyopathy (HCM)	hsa-miR-106a,hsa-miR-129-5p,hsa-miR-15a,hsa-miR-181b,hsa-miR-21,hsa-miR-29b,hsa-miR-3194-5p,hsa-miR-330-3p,hsa-miR-330-5p,hsa-miR-3613-3p,hsa-miR-432,hsa-miR-455-5p,hsa-miR-98,	26	5563 7170 1756 71 5565 3655 5562 7171 9254 6444 6262 3678 7042 785 1605 6546 4000 4607 782 488 3696 775 3479 784 6443 10369	C=83;O=26;E=9.14;R=2.85;rawP=4.96e-07;adjP=1.56e-06
Hepatitis C	hsa-miR-106a,hsa-miR-15a,hsa-miR-181b,hsa-miR-29b,hsa-miR-330-3p,hsa-miR-330-5p,hsa-miR-3613-5p,hsa-miR-455-3p,hsa-miR-509-3p,hsa-miR-590-3p,	35	9076 5894 6256 3949 1950 5516 5520 3646 53842 9073 5518 10379 8503 57506 1365 51208 6774 6655 4893 5163 6654 5295 5465 3845 9021 10401 10000 2932 1965 7187 10197 5594 5602 100506658 3659	C=134;O=35;E=14.75;R=2.37;rawP=8.28e-07;adjP=2.52e-06
Bladder cancer	hsa-miR-106a,hsa-miR-15a,hsa-miR-181b,hsa-miR-29b,hsa-miR-590-3p,	17	4893 5894 1950 5604 1871 11186 3845 2277 7422 9252 23604 595 2261 4313 1869 5594 1870	C=42;O=17;E=4.62;R=3.68;rawP=8.36e-07;adjP=2.52e-06
Aldosterone-regulated sodium reabsorption	hsa-miR-106a,hsa-miR-15a,hsa-miR-181b,hsa-miR-330-5p,hsa-miR-3613-3p,hsa-miR-509-3-5p,hsa-miR-590-3p,	17	5170 5295 23327 3845 481 5578 3667 8660 3643 3290 3479 23439 6446 8503 482 5594 4306	C=42;O=17;E=4.62;R=3.68;rawP=8.36e-07;adjP=2.52e-06
Pancreatic secretion	hsa-miR-106a,hsa-miR-1258,hsa-miR-129-5p,hsa-miR-15a,hsa-miR-181b,hsa-miR-29b,hsa-miR-3613-3p,hsa-miR-509-3-5p,hsa-miR-509-3p,hsa-miR-590-3p,	29	492 489 3778 5879 5322 491 5908 107 6262 81579 481 3709 5578 8766 5906 760 488 8671 114 111 115 23439 112 482 5874 6558 490 493 113	C=101;O=29;E=11.12;R=2.61;rawP=8.68e-07;adjP=2.58e-06
Neuroactive ligand-receptor interaction	hsa-miR-106a,hsa-miR-129-5p,hsa-miR-1292,hsa-miR-140-3p,hsa-miR-140-5p,hsa-miR-15a,hsa-miR-181b,hsa-miR-21,hsa-miR-29b,hsa-miR-3194-3p,hsa-miR-3194-5p,hsa-miR-330-3p,hsa-miR-330-5p,hsa-miR-3613-3p,hsa-miR-455-5p,hsa-miR-509-3-5p,hsa-miR-590-3p,hsa-miR-643,hsa-miR-769-3p,hsa-miR-98,	57	3358 2898 2561 2550 1128 116443 2891 186 1901 2915 3352 2911 2890 9127 2556 2899 135 1268 2149 7253 6752 151 187 5029 2912 150 7068 5025 5737 1394 1813 2908 9568 2894 2902 5734 2913 2892 2893 799 2904 2554 3363 2488 2562 4986 5540 153 2914 6751 4987 1145 2901 117 56288 3062 2557	C=272;O=57;E=29.95;R=1.90;rawP=1.35e-06;adjP=3.96e-06
Lysine degradation	hsa-miR-106a,hsa-miR-140-5p,hsa-miR-15a,hsa-miR-29b,hsa-miR-330-5p,hsa-miR-455-3p,hsa-miR-509-3-5p,hsa-miR-590-3p,hsa-miR-98,	17	55870 23067 10157 79813 5351 7468 80854 1743 64324 51111 10919 51166 84787 79723 387893 8985 6839	C=44;O=17;E=4.84;R=3.51;rawP=1.82e-06;adjP=5.26e-06
Purine metabolism	hsa-miR-106a,hsa-miR-1258,hsa-miR-181b,hsa-miR-2114,hsa-miR-29b,hsa-miR-3194-3p,hsa-miR-3194-5p,hsa-miR-330-3p,hsa-miR-330-5p,hsa-miR-3613-3p,hsa-miR-3613-5p,hsa-miR-432,hsa-miR-509-3-5p,hsa-miR-509-3p,hsa-miR-590-3p,hsa-miR-643,hsa-miR-769-5p,hsa-miR-98,	39	548644 9060 5153 5435 5142 272 2618 3000 10846 115 112 4833 30833 84172 5144 113 271 5141 4860 107 205 8654 5151 27115 5140 58497 5430 11128 50940 953 29922 5427 51082 50484 114 111 5150 3614 132	C=162;O=39;E=17.84;R=2.19;rawP=1.88e-06;adjP=5.36e-06
Vascular smooth muscle contraction	hsa-miR-106a,hsa-miR-1258,hsa-miR-140-5p,hsa-miR-15a,hsa-miR-181b,hsa-miR-21,hsa-miR-3194-5p,hsa-miR-330-3p,hsa-miR-3613-3p,hsa-miR-432,hsa-miR-455-5p,hsa-miR-590-3p,	31	91807 4659 5894 3778 801 5322 5604 107 81579 23365 3709 5578 5566 5501 5581 805 2768 775 114 800 111 115 135 5500 112 6093 5499 10672 5594 5567 113	C=116;O=31;E=12.77;R=2.43;rawP=2.03e-06;adjP=5.71e-06
Salivary secretion	hsa-miR-106a,hsa-miR-1258,hsa-miR-15a,hsa-miR-181b,hsa-miR-29b,hsa-miR-3613-3p,hsa-miR-455-3p,hsa-miR-455-5p,hsa-miR-509-3-5p,hsa-miR-590-3p,hsa-miR-98,	26	492 3778 801 491 107 55503 4842 6844 481 3709 5578 5566 805 114 111 115 5555 153 23439 112 482 6558 5567 490 493 113	C=89;O=26;E=9.80;R=2.65;rawP=2.19e-06;adjP=6.08e-06
SNARE interactions in vesicular transport	hsa-miR-106a,hsa-miR-1247,hsa-miR-15a,hsa-miR-29b,hsa-miR-3194-3p,hsa-miR-3613-3p,hsa-miR-455-3p,hsa-miR-590-3p,hsa-miR-98,	15	8674 9570 6843 6804 9342 8773 8673 143187 55014 51272 6616 6844 112755 8675 9527	C=36;O=15;E=3.96;R=3.78;rawP=2.39e-06;adjP=6.55e-06
Gastric acid secretion	hsa-miR-106a,hsa-miR-1258,hsa-miR-129-5p,hsa-miR-15a,hsa-miR-181b,hsa-miR-29b,hsa-miR-3613-3p,hsa-miR-509-3-5p,hsa-miR-590-3p,	23	91807 3759 54207 801 107 6750 481 3709 5578 5566 3766 805 817 760 114 111 115 23439 112 482 6752 5567 113	C=74;O=23;E=8.15;R=2.82;rawP=2.58e-06;adjP=6.98e-06
Huntington's disease	hsa-miR-106a,hsa-miR-1292,hsa-miR-140-3p,hsa-miR-140-5p,hsa-miR-147b,hsa-miR-15a,hsa-miR-181b,hsa-miR-21,hsa-miR-29b,hsa-miR-3194-3p,hsa-miR-330-3p,hsa-miR-330-5p,hsa-miR-3613-3p,hsa-miR-3613-5p,hsa-miR-432,hsa-miR-455-3p,hsa-miR-590-3p,hsa-miR-769-5p,hsa-miR-98,	42	64764 2033 836 4698 7019 548644 1173 7381 5435 10540 6648 4697 9586 25942 2915 1387 2911 161 4899 163 7052 1385 83544 6667 627 2902 90993 1742 3092 23186 6875 5430 2904 3064 1213 6874 9519 3065 27113 317 10891 3066	C=183;O=42;E=20.15;R=2.08;rawP=2.92e-06;adjP=7.80e-06
ECM-receptor interaction	hsa-miR-106a,hsa-miR-1292,hsa-miR-140-5p,hsa-miR-15a,hsa-miR-181b,hsa-miR-21,hsa-miR-29b,hsa-miR-3194-5p,hsa-miR-330-3p,hsa-miR-330-5p,hsa-miR-3613-3p,hsa-miR-590-3p,hsa-miR-769-3p,	25	9899 1290 3915 3339 1286 1277 3655 6385 6383 9672 3678 1287 6382 3371 1605 1293 131873 1101 3696 961 1289 1282 63923 960 3918	C=85;O=25;E=9.36;R=2.67;rawP=2.98e-06;adjP=7.86e-06
Glycerophospholipid metabolism	hsa-miR-106a,hsa-miR-15a,hsa-miR-181b,hsa-miR-29b,hsa-miR-3613-3p,hsa-miR-432,hsa-miR-455-3p,hsa-miR-455-5p,hsa-miR-590-3p,hsa-miR-769-5p,	24	85465 8760 9468 54947 56895 9926 5322 55500 10554 56894 8527 81579 6901 8526 8613 2820 254531 5337 57678 1607 129642 23171 1608 11313	C=80;O=24;E=8.81;R=2.72;rawP=3.18e-06;adjP=8.28e-06
Natural killer cell mediated cytotoxicity	hsa-miR-106a,hsa-miR-129-5p,hsa-miR-15a,hsa-miR-181b,hsa-miR-21,hsa-miR-29b,hsa-miR-3194-5p,hsa-miR-330-5p,hsa-miR-3613-3p,hsa-miR-509-3p,hsa-miR-590-3p,hsa-miR-98,	33	836 399694 5894 5879 5604 5578 637 10725 3383 4775 53358 919 9436 5781 8503 11261 3824 5530 6655 4893 6452 6654 5295 3845 4772 2214 5535 5335 5534 2185 356 4776 5594	C=136;O=33;E=14.97;R=2.20;rawP=9.37e-06;adjP=2.41e-05
Viral myocarditis	hsa-miR-106a,hsa-miR-129-5p,hsa-miR-140-5p,hsa-miR-15a,hsa-miR-181b,hsa-miR-21,hsa-miR-29b,hsa-miR-3194-5p,hsa-miR-3613-3p,hsa-miR-432,hsa-miR-455-3p,hsa-miR-509-3p,hsa-miR-590-3p,hsa-miR-98,	21	836 1756 71 959 5879 6444 8672 4627 941 1982 637 4628 1605 3383 1525 27 25 595 22989 6443 940	C=70;O=21;E=7.71;R=2.72;rawP=1.28e-05;adjP=3.25e-05
Pathogenic Escherichia coli infection	hsa-miR-140-5p,hsa-miR-15a,hsa-miR-181b,hsa-miR-29b,hsa-miR-3194-5p,hsa-miR-330-3p,hsa-miR-3613-3p,hsa-miR-455-5p,hsa-miR-590-3p,hsa-miR-769-3p,	18	9076 71 4690 5578 25 1499 998 10095 10092 8976 8440 9181 7534 6093 2017 7099 203068 100506658	C=56;O=18;E=6.17;R=2.92;rawP=1.85e-05;adjP=4.65e-05
Amoebiasis	hsa-miR-106a,hsa-miR-129-5p,hsa-miR-140-5p,hsa-miR-15a,hsa-miR-181b,hsa-miR-21,hsa-miR-29b,hsa-miR-3613-3p,hsa-miR-509-3p,hsa-miR-590-3p,hsa-miR-98,	27	836 1290 3915 1286 1277 5272 5295 107 1287 87 5747 7042 5578 5869 5566 3554 3592 1289 81 8503 1282 7099 7414 5878 3918 5567 735	C=106;O=27;E=11.67;R=2.31;rawP=2.32e-05;adjP=5.76e-05
Inositol phosphate metabolism	hsa-miR-106a,hsa-miR-129-5p,hsa-miR-15a,hsa-miR-181b,hsa-miR-3194-3p,hsa-miR-330-3p,hsa-miR-455-3p,hsa-miR-455-5p,hsa-miR-769-3p,	18	3707 79837 8394 8867 5286 5335 55300 8396 51763 3705 64768 5298 3632 5728 84812 253430 5287 200576	C=57;O=18;E=6.28;R=2.87;rawP=2.43e-05;adjP=5.96e-05
Epithelial cell signaling in Helicobacter pylori infection	hsa-miR-1258,hsa-miR-129-5p,hsa-miR-140-5p,hsa-miR-15a,hsa-miR-29b,hsa-miR-3194-3p,hsa-miR-330-3p,hsa-miR-330-5p,hsa-miR-3613-3p,hsa-miR-432,hsa-miR-455-5p,hsa-miR-509-3-5p,hsa-miR-509-3p,hsa-miR-590-3p,hsa-miR-643,hsa-miR-98,	20	836 6868 245973 523 102 5879 7082 50848 28964 4067 3725 5335 998 10392 1445 534 5781 528 5602 3577	C=68;O=20;E=7.49;R=2.67;rawP=2.82e-05;adjP=6.84e-05
Fc epsilon RI signaling pathway	hsa-miR-106a,hsa-miR-129-5p,hsa-miR-15a,hsa-miR-181b,hsa-miR-21,hsa-miR-29b,hsa-miR-330-3p,hsa-miR-3613-5p,hsa-miR-509-3p,hsa-miR-590-3p,hsa-miR-98,	22	6655 4893 5163 6654 5894 5879 5322 5295 695 5604 3845 81579 5578 4067 5606 5581 5335 10000 8503 5602 5594 9846	C=79;O=22;E=8.70;R=2.53;rawP=2.95e-05;adjP=7.07e-05
Type II diabetes mellitus	hsa-miR-106a,hsa-miR-129-5p,hsa-miR-15a,hsa-miR-181b,hsa-miR-29b,hsa-miR-3613-3p,hsa-miR-432,hsa-miR-643,hsa-miR-98,	16	6514 777 773 5295 9021 3667 8660 5581 3643 775 122809 3099 8503 774 5594 5602	C=48;O=16;E=5.28;R=3.03;rawP=3.21e-05;adjP=7.61e-05
Sphingolipid metabolism	hsa-miR-15a,hsa-miR-181b,hsa-miR-29b,hsa-miR-3613-3p,hsa-miR-509-3p,hsa-miR-590-3p,hsa-miR-98,	14	2531 55512 2581 8613 340485 259230 64781 427 166929 55331 2720 10558 56848 9517	C=40;O=14;E=4.40;R=3.18;rawP=5.38e-05;adjP=0.0001
Glycosaminoglycan biosynthesis - chondroitin sulfate	hsa-miR-106a,hsa-miR-129-5p,hsa-miR-2114,hsa-miR-29b,hsa-miR-3194-5p,hsa-miR-3613-3p,hsa-miR-509-3-5p,hsa-miR-98,	10	10090 50515 64131 9469 113189 22856 29940 55454 27087 79586	C=22;O=10;E=2.42;R=4.13;rawP=4.78e-05;adjP=0.0001
Osteoclast differentiation	hsa-miR-106a,hsa-miR-1258,hsa-miR-129-5p,hsa-miR-15a,hsa-miR-181b,hsa-miR-21,hsa-miR-29b,hsa-miR-3194-3p,hsa-miR-3194-5p,hsa-miR-330-5p,hsa-miR-3613-3p,hsa-miR-455-3p,hsa-miR-509-3p,hsa-miR-590-3p,hsa-miR-98,	30	5530 1540 5879 5295 695 5604 7046 7042 3552 7048 4772 140885 799 2214 9021 3725 3554 23118 10000 2354 10379 8503 4982 1385 10454 5602 5594 27035 9846 1436	C=128;O=30;E=14.09;R=2.13;rawP=4.71e-05;adjP=0.0001
Protein digestion and absorption	hsa-miR-106a,hsa-miR-15a,hsa-miR-181b,hsa-miR-21,hsa-miR-29b,hsa-miR-3613-3p,hsa-miR-432,hsa-miR-509-3-5p,hsa-miR-590-3p,hsa-miR-98,	22	1290 6547 206358 1286 1277 6543 1287 481 6505 6546 1293 131873 8645 3769 1289 54407 23439 482 1282 23428 2006 4311	C=81;O=22;E=8.92;R=2.47;rawP=4.50e-05;adjP=0.0001
Alzheimer's disease	hsa-miR-106a,hsa-miR-129-5p,hsa-miR-1292,hsa-miR-140-5p,hsa-miR-147b,hsa-miR-15a,hsa-miR-181b,hsa-miR-21,hsa-miR-29b,hsa-miR-3613-3p,hsa-miR-432,hsa-miR-455-3p,hsa-miR-590-3p,hsa-miR-98,	34	836 4698 7381 102 489 23621 4697 4842 3709 637 5663 805 488 775 11261 5530 6868 51107 801 4035 2902 8851 6622 2904 5535 3416 5534 2932 4023 317 5594 23385 823 4311	C=167;O=34;E=18.39;R=1.85;rawP=0.0003;adjP=0.0007
Vibrio cholerae infection	hsa-miR-106a,hsa-miR-129-5p,hsa-miR-15a,hsa-miR-181b,hsa-miR-29b,hsa-miR-3194-5p,hsa-miR-330-5p,hsa-miR-3613-3p,hsa-miR-432,hsa-miR-455-5p,hsa-miR-590-3p,	15	5335 29927 71 245973 523 534 115 7082 528 5578 5566 6558 5567 11014 10945	C=54;O=15;E=5.95;R=2.52;rawP=0.0005;adjP=0.0011
Glycosaminoglycan biosynthesis - keratan sulfate	hsa-miR-106a,hsa-miR-129-5p,hsa-miR-15a,hsa-miR-455-3p,hsa-miR-509-3p,hsa-miR-98,	7	2683 6483 11041 8703 6482 6487 2530	C=15;O=7;E=1.65;R=4.24;rawP=0.0006;adjP=0.0013
Dorso-ventral axis formation	hsa-miR-106a,hsa-miR-15a,hsa-miR-181b,hsa-miR-2114,hsa-miR-3613-3p,hsa-miR-98,	9	4851 6655 6654 2120 5604 3845 5594 2113 64506	C=24;O=9;E=2.64;R=3.41;rawP=0.0007;adjP=0.0015
Apoptosis	hsa-miR-106a,hsa-miR-140-5p,hsa-miR-15a,hsa-miR-181b,hsa-miR-21,hsa-miR-3613-3p,hsa-miR-590-3p,hsa-miR-98,	20	836 5530 5295 331 598 3552 5566 637 3554 5535 23052 10000 5534 356 8503 596 317 5567 823 11261	C=87;O=20;E=9.58;R=2.09;rawP=0.0010;adjP=0.0021
Other types of O-glycan biosynthesis	hsa-miR-106a,hsa-miR-140-5p,hsa-miR-15a,hsa-miR-21,hsa-miR-3194-3p,hsa-miR-3613-3p,hsa-miR-455-3p,hsa-miR-509-3p,hsa-miR-590-3p,hsa-miR-98,	13	145173 283464 56983 10690 6480 4242 8473 2683 29954 8703 8985 6487 2526	C=46;O=13;E=5.06;R=2.57;rawP=0.0010;adjP=0.0021
Ether lipid metabolism	hsa-miR-106a,hsa-miR-15a,hsa-miR-181b,hsa-miR-3613-3p,hsa-miR-432,hsa-miR-455-5p,hsa-miR-509-3p,hsa-miR-590-3p,	11	85465 133121 8540 5048 8613 54947 5322 254531 81579 5049 5337	C=36;O=11;E=3.96;R=2.78;rawP=0.0012;adjP=0.0025
N-Glycan biosynthesis	hsa-miR-129-5p,hsa-miR-140-3p,hsa-miR-140-5p,hsa-miR-15a,hsa-miR-21,hsa-miR-3194-5p,hsa-miR-330-3p,hsa-miR-455-3p,hsa-miR-455-5p,hsa-miR-590-3p,hsa-miR-98,	13	4248 29929 4245 57171 79868 10905 6480 11320 2530 2683 8703 91869 4121	C=49;O=13;E=5.39;R=2.41;rawP=0.0020;adjP=0.0042
Glycerolipid metabolism	hsa-miR-106a,hsa-miR-15a,hsa-miR-181b,hsa-miR-29b,hsa-miR-3613-3p,hsa-miR-432,hsa-miR-590-3p,hsa-miR-769-5p,	13	8613 56895 10554 84649 56894 8527 4023 57678 1607 1608 11343 129642 8526	C=50;O=13;E=5.50;R=2.36;rawP=0.0024;adjP=0.0050
Malaria	hsa-miR-129-5p,hsa-miR-140-5p,hsa-miR-21,hsa-miR-29b,hsa-miR-3194-5p,hsa-miR-330-3p,hsa-miR-3613-3p,hsa-miR-590-3p,hsa-miR-769-3p,	13	3592 959 6401 6385 4035 6383 9672 7412 3606 7042 7099 6382 3383	C=51;O=13;E=5.61;R=2.32;rawP=0.0029;adjP=0.0059
Prion diseases	hsa-miR-106a,hsa-miR-15a,hsa-miR-181b,hsa-miR-3613-3p,hsa-miR-590-3p,hsa-miR-769-5p,	10	4851 3915 4685 5604 2002 3552 5594 5566 5567 735	C=35;O=10;E=3.85;R=2.60;rawP=0.0035;adjP=0.0071
Mucin type O-Glycan biosynthesis	hsa-miR-106a,hsa-miR-129-5p,hsa-miR-15a,hsa-miR-181b,hsa-miR-2114,hsa-miR-509-3p,	9	2589 56913 57452 79695 6483 114805 51809 6482 2650	C=30;O=9;E=3.30;R=2.72;rawP=0.0039;adjP=0.0078
Fructose and mannose metabolism	hsa-miR-15a,hsa-miR-21,hsa-miR-3194-3p,hsa-miR-330-3p,hsa-miR-330-5p,hsa-miR-455-3p,hsa-miR-590-3p,hsa-miR-98,	10	5210 9108 5208 230 3099 9107 8790 8776 5213 3795	C=36;O=10;E=3.96;R=2.52;rawP=0.0044;adjP=0.0087
Cysteine and methionine metabolism	hsa-miR-106a,hsa-miR-1258,hsa-miR-129-5p,hsa-miR-15a,hsa-miR-181b,hsa-miR-21,hsa-miR-29b,hsa-miR-330-3p,hsa-miR-3613-3p,	10	27430 1788 2806 262 1789 160287 4144 4507 23382 6611	C=36;O=10;E=3.96;R=2.52;rawP=0.0044;adjP=0.0087
Toxoplasmosis	hsa-miR-106a,hsa-miR-140-5p,hsa-miR-15a,hsa-miR-181b,hsa-miR-21,hsa-miR-29b,hsa-miR-3194-3p,hsa-miR-3613-3p,hsa-miR-3613-5p,hsa-miR-590-3p,hsa-miR-98,	25	836 5163 3915 959 3655 3949 5322 5295 331 81579 598 7042 5606 3587 3592 23118 10000 8503 596 10454 5602 7099 5594 6774 3918	C=132;O=25;E=14.53;R=1.72;rawP=0.0048;adjP=0.0094
Glycosphingolipid biosynthesis - lacto and neolacto series	hsa-miR-15a,hsa-miR-21,hsa-miR-3613-3p,hsa-miR-455-3p,hsa-miR-509-3p,hsa-miR-590-3p,hsa-miR-98,	8	2683 11041 6489 8703 10402 10690 6487 2526	C=26;O=8;E=2.86;R=2.79;rawP=0.0054;adjP=0.0105
Basal transcription factors	hsa-miR-140-3p,hsa-miR-15a,hsa-miR-181b,hsa-miR-3613-3p,hsa-miR-509-3-5p,hsa-miR-590-3p,	10	6873 11036 6874 9519 2963 286749 2965 11037 6875 51616	C=37;O=10;E=4.07;R=2.45;rawP=0.0055;adjP=0.0106
Lysosome	hsa-miR-106a,hsa-miR-140-5p,hsa-miR-15a,hsa-miR-181b,hsa-miR-2114,hsa-miR-29b,hsa-miR-330-3p,hsa-miR-330-5p,hsa-miR-455-3p,hsa-miR-590-3p,hsa-miR-98,	23	3920 3482 6272 53 2581 256471 427 285362 23431 23457 26985 2799 2517 950 1497 1213 1515 20 7805 55353 2720 164 411	C=121;O=23;E=13.32;R=1.73;rawP=0.0063;adjP=0.0120
Carbohydrate digestion and absorption	hsa-miR-106a,hsa-miR-140-3p,hsa-miR-15a,hsa-miR-181b,hsa-miR-29b,hsa-miR-330-3p,hsa-miR-3613-3p,hsa-miR-509-3-5p,hsa-miR-98,	11	6514 10000 5295 3099 23439 2538 8503 8972 482 481 6523	C=44;O=11;E=4.84;R=2.27;rawP=0.0069;adjP=0.0130
Chagas disease (American trypanosomiasis)	hsa-miR-106a,hsa-miR-1258,hsa-miR-140-5p,hsa-miR-15a,hsa-miR-181b,hsa-miR-21,hsa-miR-29b,hsa-miR-330-5p,hsa-miR-455-3p,hsa-miR-98,	20	5295 5516 107 5520 7046 7042 7048 811 3725 4088 3592 4087 5518 919 10000 356 8503 5602 5594 7099	C=104;O=20;E=11.45;R=1.75;rawP=0.0091;adjP=0.0170
Nitrogen metabolism	hsa-miR-140-5p,hsa-miR-15a,hsa-miR-181b,hsa-miR-29b,hsa-miR-330-3p,hsa-miR-432,	7	2746 766 760 11238 27165 2752 771	C=23;O=7;E=2.53;R=2.76;rawP=0.0097;adjP=0.0176
Non-homologous end-joining	hsa-miR-140-5p,hsa-miR-29b,hsa-miR-330-3p,hsa-miR-590-3p,	5	4361 64421 10111 2237 7520	C=13;O=5;E=1.43;R=3.49;rawP=0.0097;adjP=0.0176
Proximal tubule bicarbonate reclamation	hsa-miR-106a,hsa-miR-15a,hsa-miR-181b,hsa-miR-29b,hsa-miR-509-3-5p,	7	482 2746 481 760 8671 27165 23439	C=23;O=7;E=2.53;R=2.76;rawP=0.0097;adjP=0.0176
Phototransduction	hsa-miR-106a,hsa-miR-15a,hsa-miR-29b,hsa-miR-330-3p,hsa-miR-3613-3p,hsa-miR-509-3-5p,hsa-miR-98,	8	805 3000 801 6010 2782 2779 408 1259	C=29;O=8;E=3.19;R=2.51;rawP=0.0110;adjP=0.0198
Ribosome biogenesis in eukaryotes	hsa-miR-106a,hsa-miR-140-5p,hsa-miR-3194-3p,hsa-miR-330-3p,hsa-miR-330-5p,hsa-miR-3613-3p,hsa-miR-432,hsa-miR-455-3p,hsa-miR-590-3p,hsa-miR-98,	16	134430 29102 84135 65083 23560 10482 1457 1736 51119 10556 7514 54552 54464 55127 51068 55916	C=80;O=16;E=8.81;R=1.82;rawP=0.0128;adjP=0.0229
Glycosphingolipid biosynthesis - globo series	hsa-miR-106a,hsa-miR-140-3p,hsa-miR-3613-3p,hsa-miR-509-3p,hsa-miR-98,	5	6483 8706 6489 10690 6482	C=14;O=5;E=1.54;R=3.24;rawP=0.0138;adjP=0.0245
Taurine and hypotaurine metabolism	hsa-miR-181b,hsa-miR-330-5p,hsa-miR-590-3p,hsa-miR-769-5p,	4	51380 2687 2686 84890	C=10;O=4;E=1.10;R=3.63;rawP=0.0178;adjP=0.0313
Glycosphingolipid biosynthesis - ganglio series	hsa-miR-106a,hsa-miR-509-3p,hsa-miR-590-3p,hsa-miR-98,	5	2720 6483 256435 6489 6482	C=15;O=5;E=1.65;R=3.03;rawP=0.0188;adjP=0.0328
PPAR signaling pathway	hsa-miR-106a,hsa-miR-15a,hsa-miR-181b,hsa-miR-29b,hsa-miR-3194-3p,hsa-miR-330-5p,hsa-miR-455-3p,hsa-miR-509-3-5p,hsa-miR-509-3p,hsa-miR-590-3p,hsa-miR-98,	14	5170 10580 2180 4973 23305 6256 5465 3158 6342 10999 4023 6319 2182 2167	C=70;O=14;E=7.71;R=1.82;rawP=0.0191;adjP=0.0329
ABC transporters	hsa-miR-106a,hsa-miR-21,hsa-miR-330-3p,hsa-miR-509-3-5p,hsa-miR-590-3p,hsa-miR-98,	10	225 89845 64241 20 6891 23456 154664 23457 19 4363	C=44;O=10;E=4.84;R=2.06;rawP=0.0192;adjP=0.0329
Cardiac muscle contraction	hsa-miR-129-5p,hsa-miR-15a,hsa-miR-181b,hsa-miR-21,hsa-miR-3194-5p,hsa-miR-330-3p,hsa-miR-3613-3p,hsa-miR-432,hsa-miR-455-5p,hsa-miR-509-3-5p,	15	782 7170 488 775 7381 7171 9254 23439 6262 482 784 481 785 6546 10369	C=77;O=15;E=8.48;R=1.77;rawP=0.0197;adjP=0.0335
Rheumatoid arthritis	hsa-miR-106a,hsa-miR-1258,hsa-miR-129-5p,hsa-miR-140-5p,hsa-miR-15a,hsa-miR-181b,hsa-miR-21,hsa-miR-29b,hsa-miR-330-5p,hsa-miR-432,hsa-miR-455-3p,hsa-miR-590-3p,	17	6364 3600 245973 523 6372 941 3606 7042 3552 7422 3383 3725 534 2321 528 7099 940	C=91;O=17;E=10.02;R=1.70;rawP=0.0202;adjP=0.0341
Fatty acid biosynthesis	hsa-miR-15a,hsa-miR-330-3p,hsa-miR-3613-3p,	3	27349 32 31	C=6;O=3;E=0.66;R=4.54;rawP=0.0206;adjP=0.0345
Galactose metabolism	hsa-miR-15a,hsa-miR-21,hsa-miR-29b,hsa-miR-330-3p,hsa-miR-3613-3p,hsa-miR-590-3p,hsa-miR-98,	7	8972 2683 2538 2720 2595 5213 3099	C=27;O=7;E=2.97;R=2.35;rawP=0.0238;adjP=0.0395
Regulation of autophagy	hsa-miR-106a,hsa-miR-2114,hsa-miR-3613-3p,hsa-miR-455-3p,hsa-miR-98,	8	5563 11337 5562 10533 11345 9474 23192 8678	C=34;O=8;E=3.74;R=2.14;rawP=0.0284;adjP=0.0468
Hematopoietic cell lineage	hsa-miR-1292,hsa-miR-15a,hsa-miR-181b,hsa-miR-3194-3p,hsa-miR-3194-5p,hsa-miR-330-3p,hsa-miR-330-5p,hsa-miR-3613-3p,hsa-miR-590-3p,hsa-miR-98,	16	7066 3655 3678 3570 3552 2322 7037 3554 100133941 2056 3566 947 960 3815 4311 1436	C=88;O=16;E=9.69;R=1.65;rawP=0.0299;adjP=0.0489
